# Supplementary material for: Tropical Meridional Overturning Circulation Observed by Subsurface Moorings in the Western Pacific
Source: Sci Rep. 2018 May 16;8:7632. doi: 10.1038/s41598-018-26047-7 (PMC5955992; doi:10.1038/s41598-018-26047-7)
Supplement: Supplementary file 2 — Mooring u component [file 41598_2018_26047_MOESM2_ESM.xlsx]

## Sheet: Sheet1
latitude (N):
0	1	2	3	4.5	6	7.5
Depth (m):
60	85	110	135	160	185	210	235	260	285	310	335	360	385	400	401	402	403	404	405	406	407	408	409	410	411	412	413	414	415	416	417	418	419	420	421	422	423	424	425	426	427	428	429	430	431	432	433	434	435
Mean zonal current (cm/s):
0.168	-24.152	-16.467	-0.209	18.254	30.913	40.883	44.621	38.805	25.182	9.537	2.369	-2.04	-8.281	-11.599	-11.779	-11.956	-12.121	-12.272	-12.415	-12.554	-12.69	-12.824	-12.957	-13.084	-13.194	-13.29	-13.383	-13.471	-13.557	-13.641	-13.725	-13.802	-13.855	-13.889	-13.916	-13.94	-13.961	-13.98	-13.999	-14.014	-14.015	-13.999	-13.975	-13.947	-13.917	-13.884	-13.85	-13.809	-13.75
-3.724	-20.313	-19.199	-9.686	2.801	15.627	23.861	26.487	21.274	10.039	2.061	-2.83	-6.664	-11.361	-11.655	-11.614	-11.596	-11.543	-11.467	-11.406	-11.343	-11.281	-11.193	-11.073	-10.936	-10.854	-10.838	-11.2	-11.383	-11.654	-11.867	-12.048	-12.246	-12.388	-12.521	-12.661	-12.761	-12.851	-12.904	-12.974	-13.004	-13.058	-13.112	-13.157	-13.184	-13.224	-13.254	-13.282	-13.303	-13.329
5.333	-5.945	-10.057	-8.405	-5.793	-1.181	4.243	6.589	6.634	6.725	5.674	3.874	2.137	0.384	-0.476	-0.531	-0.584	-0.634	-0.683	-0.732	-0.779	-0.824	-0.868	-0.908	-0.869	-0.741	-0.537	-0.457	-0.393	-0.486	-0.461	-0.486	-0.508	-0.543	-0.636	-0.713	-0.841	-0.898	-0.958	-1.055	-1.118	-1.285	-1.339	-1.399	-1.488	-1.583	-1.693	-1.792	-1.904	-2.002
33.135	28.227	22.074	17.575	13.901	11.745	10.577	10.786	10.979	11.172	11.365	11.558	11.751	11.944	12.06	12.067	12.075	12.083	12.09	12.098	12.106	12.114	12.121	12.129	12.137	12.145	12.152	12.16	12.168	12.175	12.183	12.191	12.199	12.206	12.214	12.222	12.229	12.237	12.245	12.253	12.26	12.268	12.276	12.283	12.291	12.299	12.307	12.328	12.881	13.329
82.933	85.56	76.223	61.022	44.451	29.259	18.104	9.794	4.305	1.106	-0.671	-1.663	-1.94	-1.893	-1.872	-1.871	-1.87	-1.869	-1.865	-1.851	-1.831	-1.812	-1.794	-1.775	-1.757	-1.797	-2.211	-1.728	-1.366	-1.242	-1.242	-1.24	-1.208	-1.199	-1.177	-1.185	-1.175	-1.175	-1.176	-1.187	-1.19	-1.193	-1.196	-1.199	-1.202	-1.205	-1.208	-1.21	-1.213	-1.216
39.904	38.286	32.429	24.605	17.692	10.689	4.673	4.415	4.141	3.867	3.592	3.318	3.044	2.77	2.605	2.594	2.583	2.572	2.561	2.55	2.539	2.528	2.517	2.506	2.495	2.484	2.473	2.422	2.265	2.303	2.322	2.332	2.331	2.332	2.333	2.331	2.334	2.335	2.336	2.335	2.334	2.332	2.33	2.328	2.328	2.327	2.326	2.326	2.325	2.326
-13.049	-11.031	-9.072	-7.578	-5.874	-4.59	-3.866	-2.67	-1.937	-1.374	-0.955	-0.678	0.234	0.417	0.397	0.395	0.406	0.401	0.403	0.4	0.395	0.38	0.381	0.391	0.387	0.388	0.388	0.392	0.391	0.389	0.388	0.384	0.38	0.378	0.375	0.373	0.371	0.37	0.369	0.367	0.366	0.365	0.363	0.362	0.361	0.362	0.362	0.369	0.371	0.375
[truncated: 215 more columns]
