# Supplementary material for: Tropical Meridional Overturning Circulation Observed by Subsurface Moorings in the Western Pacific
Source: Sci Rep. 2018 May 16;8:7632. doi: 10.1038/s41598-018-26047-7 (PMC5955992; doi:10.1038/s41598-018-26047-7)
Supplement: Supplementary file 3 — Mooring v component [file 41598_2018_26047_MOESM3_ESM.xlsx]

## Sheet: Sheet1
Mooring at 142E, 7.5N
The data derived from an upward ADCP:
Time variable is:
735812	735843	735873	735904	735934	735965	735996	736024	736055	736085	736116	736146	736177	736208	736238
Depth variable is:
0	10	20	30	40	50	60	70	80	90	100	110	120	130	140	150	160	170	180	190	200	210	220	230	240	250	260	270	280	290	300	310	320	330	340	350	360	370	380	390	400	410	420	430	440	450	460	470	480	490
Meridional current variable is:
NaN	NaN	NaN	NaN	NaN	NaN	NaN	NaN	NaN	NaN	NaN	NaN	NaN	NaN	NaN
NaN	NaN	NaN	NaN	NaN	NaN	NaN	NaN	NaN	NaN	NaN	NaN	NaN	NaN	NaN
NaN	NaN	NaN	NaN	NaN	NaN	NaN	NaN	NaN	NaN	NaN	NaN	NaN	NaN	NaN
NaN	NaN	NaN	NaN	NaN	NaN	NaN	NaN	NaN	NaN	NaN	NaN	NaN	NaN	NaN
NaN	NaN	NaN	NaN	NaN	NaN	NaN	NaN	NaN	NaN	NaN	NaN	NaN	NaN	NaN
-9.242	-4.293	12.003	-0.133	8.956	-4.59	-3.946	10.34	13.402	3.48	0.546	-8.467	3.138	4.535	NaN
3.64	-2.35	10.38	-0.18	-0.676	-3.038	-3.15	11.566	19.185	2.792	7.218	-7.976	-0.569	7.705	13.131
5.397	-4.063	6.184	0.326	0.1	-2.822	-1.492	9.88	16.383	2.202	7.391	-8.306	-1.56	7.793	13.393
5.448	-5.345	1.2	-0.234	1.151	-1.329	1.711	9.171	13.489	2.861	6.553	-5.13	-1.952	8.198	12.19
5.754	-6.008	-1.471	-1.719	2.438	0.502	2.741	7.926	11.505	1.897	6.325	-3.96	-1.24	6.963	8.728
7.355	-6.616	-3.298	-1.97	2.589	1.525	2.8	6.464	9.364	1.597	6.324	-4.877	-0.193	5.76	4.84
7.731	-6.807	-4.232	-2.925	2.622	1.311	2.325	6.278	7.551	0.653	6.884	-5.521	0.498	5.684	2.506
6.925	-6.879	-4.395	-2.982	2.929	1.819	2.044	6.956	5.842	2.018	7.062	-2.935	1.036	5.445	0.04
7.226	-6.679	-3.853	-3.989	4.188	1.518	1.607	6.882	5.113	0.805	7.092	-2.977	2.099	3.844	-2.017
8.462	-6.376	-3.87	-4.032	5.254	1.032	1.994	7.167	3.952	0.63	7.352	-2.404	2.804	2.64	-2.078
8.151	-6.691	-4.516	-4.154	6.029	-0.057	2.412	7.017	2.012	0.04	7.892	-3.097	3.146	2.181	-1.65
7.976	-6.124	-4.025	-2.062	6.374	-0.706	1.949	6.717	0.934	1.685	8.389	-1.244	4.238	1.705	-2.767
8.33	-5.033	-3.024	-2.477	7.15	-1.146	1.352	6.447	0.864	1.189	8.362	-1.587	4.719	1.281	-2.66
7.098	-4.579	-1.907	-2.323	7.618	-1.013	1.026	6.366	-0.028	1.015	8.138	-1.432	4.802	1.036	-3.496
6.408	-4.122	-1.965	-2.294	8.005	-1.612	0.803	5.944	-0.722	1.219	7.182	-1.582	4.26	0.992	-4.048
7.128	-3.071	-1.603	-0.849	7.738	-2.287	1.152	5.477	-1.715	1.056	7.945	-0.638	4.082	0.758	-4.979
7.338	-2.197	-2.178	-0.969	7.609	-3.341	1.89	4.944	-2.355	1.312	7.429	-1.701	3.447	0.342	-5.093
6.613	-2.562	-2.101	-0.857	7.689	-4.174	2.472	4.413	-2.725	1.353	7.378	-1.715	3.344	0.292	-5.097
5.877	-2.88	-2.706	-1.098	7.566	-4.672	2.628	4.036	-3.008	1.822	7.266	-2.493	2.813	0.606	-4.491
5.178	-3.018	-2.748	-1.354	7.544	-4.868	2.945	4.137	-3.787	1.358	7.431	-1.604	3.065	0.386	-4.772
4.904	-2.107	-3.085	-1.327	7.457	-4.908	2.884	4.142	-4.56	1.601	7.378	-1.417	2.902	0.076	-4.62
4.441	-1.881	-3.557	-1.993	7.197	-5.175	2.724	3.945	-4.799	1.727	7.688	-1.281	2.539	-0.177	-5.219
4.286	-1.718	-3.894	-1.899	7.021	-5.35	2.24	3.358	-4.662	1.63	7.607	-1.386	1.636	-0.246	-5.589
4.31	-2.049	-3.734	-2.327	6.767	-5.502	2.591	2.949	-5.636	0.712	7.809	-1.45	1.451	-0.442	-5.837
4.921	-2.362	-3.419	-2.066	6.96	-5.361	3.045	2.858	-5.71	0.511	7.658	-1.766	0.586	-0.669	-5.319
5.018	-2.799	-3.629	-2.286	6.897	-5.464	3.364	2.893	-6.218	0.476	7.726	-1.946	0.201	-0.588	-5.362
4.913	-2.936	-3.713	-2.19	6.307	-5.094	3.361	2.37	-6.698	0.818	7.417	-2.067	-0.19	-0.557	-5.218
4.71	-3.173	-3.519	-2.521	5.921	-5.063	3.294	2.428	-7.21	0.114	7.28	-1.99	0.034	-0.537	-4.97
4.976	-3.432	-3.021	-2.052	5.966	-4.92	3.248	2.6	-7.499	0.392	7.034	-2.016	-0.031	-0.717	-5.037
5.223	-3.646	-2.856	-1.705	5.385	-4.97	3.105	2.486	-7.64	0.535	7.082	-1.87	-0.348	-0.885	-5.501
4.179	-3.304	-2.604	-1.756	4.744	-4.333	3.003	2.284	-7.543	0.61	6.986	-1.805	-0.679	-1.175	-5.866
NaN	NaN	5.65	NaN	NaN	-18.375	7.493	-4.441	-10.893	NaN	7.546	-1	-2.35	-7.794	-5.386
NaN	NaN	NaN	NaN	NaN	NaN	NaN	NaN	-8.131	NaN	12.519	NaN	NaN	-10.646	-9.076
NaN	NaN	NaN	NaN	NaN	NaN	NaN	NaN	NaN	NaN	NaN	NaN	NaN	-11.623	-7.525
NaN	NaN	NaN	NaN	NaN	NaN	NaN	NaN	NaN	NaN	NaN	NaN	NaN	-13.421	NaN
NaN	NaN	NaN	NaN	NaN	NaN	NaN	NaN	NaN	NaN	NaN	NaN	NaN	-13.266	NaN
NaN	NaN	NaN	NaN	NaN	NaN	NaN	NaN	NaN	NaN	NaN	NaN	NaN	-16.935	NaN
NaN	NaN	NaN	NaN	NaN	NaN	NaN	NaN	NaN	NaN	NaN	NaN	NaN	-19.5	NaN
NaN	NaN	NaN	NaN	NaN	NaN	NaN	NaN	NaN	NaN	NaN	NaN	NaN	NaN	NaN
NaN	NaN	NaN	NaN	NaN	NaN	NaN	NaN	NaN	NaN	NaN	NaN	NaN	NaN	NaN
NaN	NaN	NaN	NaN	NaN	NaN	NaN	NaN	NaN	NaN	NaN	NaN	NaN	NaN	NaN
NaN	NaN	NaN	NaN	NaN	NaN	NaN	NaN	NaN	NaN	NaN	NaN	NaN	NaN	NaN
NaN	NaN	NaN	NaN	NaN	NaN	NaN	NaN	NaN	NaN	NaN	NaN	NaN	NaN	NaN
NaN	NaN	NaN	NaN	NaN	NaN	NaN	NaN	NaN	NaN	NaN	NaN	NaN	NaN	NaN
NaN	NaN	NaN	NaN	NaN	NaN	NaN	NaN	NaN	NaN	NaN	NaN	NaN	NaN	NaN
NaN	NaN	NaN	NaN	NaN	NaN	NaN	NaN	NaN	NaN	NaN	NaN	NaN	NaN	NaN
NaN	NaN	NaN	NaN	NaN	NaN	NaN	NaN	NaN	NaN	NaN	NaN	NaN	NaN	NaN
NaN	NaN	NaN	NaN	NaN	NaN	NaN	NaN	NaN	NaN	NaN	NaN	NaN	NaN	NaN
NaN	NaN	NaN	NaN	NaN	NaN	NaN	NaN	NaN	NaN	NaN	NaN	NaN	NaN	NaN
NaN	NaN	NaN	NaN	NaN	NaN	NaN	NaN	NaN	NaN	NaN	NaN	NaN	NaN	NaN
NaN	NaN	NaN	NaN	NaN	NaN	NaN	NaN	NaN	NaN	NaN	NaN	NaN	NaN	NaN
NaN	NaN	NaN	NaN	NaN	NaN	NaN	NaN	NaN	NaN	NaN	NaN	NaN	NaN	NaN
NaN	NaN	NaN	NaN	NaN	NaN	NaN	NaN	NaN	NaN	NaN	NaN	NaN	NaN	NaN
NaN	NaN	NaN	NaN	NaN	NaN	NaN	NaN	NaN	NaN	NaN	NaN	NaN	NaN	NaN
NaN	NaN	NaN	NaN	NaN	NaN	NaN	NaN	NaN	NaN	NaN	NaN	NaN	NaN	NaN
NaN	NaN	NaN	NaN	NaN	NaN	NaN	NaN	NaN	NaN	NaN	NaN	NaN	NaN	NaN
NaN	NaN	NaN	NaN	NaN	NaN	NaN	NaN	NaN	NaN	NaN	NaN	NaN	NaN	NaN
NaN	NaN	NaN	NaN	NaN	NaN	NaN	NaN	NaN	NaN	NaN	NaN	NaN	NaN	NaN
NaN	NaN	NaN	NaN	NaN	NaN	NaN	NaN	NaN	NaN	NaN	NaN	NaN	NaN	NaN
NaN	NaN	NaN	NaN	NaN	NaN	NaN	NaN	NaN	NaN	NaN	NaN	NaN	NaN	NaN
NaN	NaN	NaN	NaN	NaN	NaN	NaN	NaN	NaN	NaN	NaN	NaN	NaN	NaN	NaN
Mooring at 142E, 7.5N
The data derived from a downward ADCP:
Time variable is:
735812	735843	735873	735904	735934	735965	735996	736024	736055	736085	736116	736146	736177	736208	736238	736269
Depth variable is:
0	10	20	30	40	50	60	70	80	90	100	110	120	130	140	150	160	170	180	190	200	210	220	230	240	250	260	270	280	290	300	310	320	330	340	350	360	370	380	390	400	410	420	430	440	450	460	470	480	490
Meridional current variable is:
NaN	NaN	NaN	NaN	NaN	NaN	NaN	NaN	NaN	NaN	NaN	NaN	NaN	NaN	NaN	NaN
NaN	NaN	NaN	NaN	NaN	NaN	NaN	NaN	NaN	NaN	NaN	NaN	NaN	NaN	NaN	NaN
NaN	NaN	NaN	NaN	NaN	NaN	NaN	NaN	NaN	NaN	NaN	NaN	NaN	NaN	NaN	NaN
NaN	NaN	NaN	NaN	NaN	NaN	NaN	NaN	NaN	NaN	NaN	NaN	NaN	NaN	NaN	NaN
NaN	NaN	NaN	NaN	NaN	NaN	NaN	NaN	NaN	NaN	NaN	NaN	NaN	NaN	NaN	NaN
NaN	NaN	NaN	NaN	NaN	NaN	NaN	NaN	NaN	NaN	NaN	NaN	NaN	NaN	NaN	NaN
NaN	NaN	NaN	NaN	NaN	NaN	NaN	NaN	NaN	NaN	NaN	NaN	NaN	NaN	NaN	NaN
NaN	NaN	NaN	NaN	NaN	NaN	NaN	NaN	NaN	NaN	NaN	NaN	NaN	NaN	NaN	NaN
NaN	NaN	NaN	NaN	NaN	NaN	NaN	NaN	NaN	NaN	NaN	NaN	NaN	NaN	NaN	NaN
NaN	NaN	NaN	NaN	NaN	NaN	NaN	NaN	NaN	NaN	NaN	NaN	NaN	NaN	NaN	NaN
NaN	NaN	NaN	NaN	NaN	NaN	NaN	NaN	NaN	NaN	NaN	NaN	NaN	NaN	NaN	NaN
NaN	NaN	NaN	NaN	NaN	NaN	NaN	NaN	NaN	NaN	NaN	NaN	NaN	NaN	NaN	NaN
NaN	NaN	NaN	NaN	NaN	NaN	NaN	NaN	NaN	NaN	NaN	NaN	NaN	NaN	NaN	NaN
NaN	NaN	NaN	NaN	NaN	NaN	NaN	NaN	NaN	NaN	NaN	NaN	NaN	NaN	NaN	NaN
NaN	NaN	NaN	NaN	NaN	NaN	NaN	NaN	NaN	NaN	NaN	NaN	NaN	NaN	NaN	NaN
NaN	NaN	NaN	NaN	NaN	NaN	NaN	NaN	NaN	NaN	NaN	NaN	NaN	NaN	NaN	NaN
NaN	NaN	NaN	NaN	NaN	NaN	NaN	NaN	NaN	NaN	NaN	NaN	NaN	NaN	NaN	NaN
NaN	NaN	NaN	NaN	NaN	NaN	NaN	NaN	NaN	NaN	NaN	NaN	NaN	NaN	NaN	NaN
NaN	NaN	NaN	NaN	NaN	NaN	NaN	NaN	NaN	NaN	NaN	NaN	NaN	NaN	NaN	NaN
NaN	NaN	NaN	NaN	NaN	NaN	NaN	NaN	NaN	NaN	NaN	NaN	NaN	NaN	NaN	NaN
NaN	NaN	NaN	NaN	NaN	NaN	NaN	NaN	NaN	NaN	NaN	NaN	NaN	NaN	NaN	NaN
NaN	NaN	NaN	NaN	NaN	NaN	NaN	NaN	NaN	NaN	NaN	NaN	NaN	NaN	NaN	NaN
NaN	NaN	NaN	NaN	NaN	NaN	NaN	NaN	NaN	NaN	NaN	NaN	NaN	NaN	NaN	NaN
NaN	NaN	NaN	NaN	NaN	NaN	NaN	NaN	NaN	NaN	NaN	NaN	NaN	NaN	NaN	NaN
NaN	NaN	NaN	NaN	NaN	NaN	NaN	NaN	NaN	NaN	NaN	NaN	NaN	NaN	NaN	NaN
NaN	NaN	NaN	NaN	NaN	NaN	NaN	NaN	NaN	NaN	NaN	NaN	NaN	NaN	NaN	NaN
NaN	NaN	NaN	NaN	NaN	NaN	NaN	NaN	NaN	NaN	NaN	NaN	NaN	NaN	NaN	NaN
NaN	NaN	NaN	NaN	NaN	NaN	NaN	NaN	NaN	NaN	NaN	NaN	NaN	NaN	NaN	NaN
NaN	NaN	NaN	NaN	NaN	NaN	NaN	NaN	NaN	NaN	NaN	NaN	NaN	NaN	NaN	NaN
NaN	NaN	NaN	NaN	NaN	NaN	NaN	NaN	NaN	NaN	NaN	NaN	NaN	NaN	NaN	NaN
NaN	NaN	NaN	NaN	NaN	NaN	NaN	NaN	NaN	NaN	NaN	NaN	NaN	NaN	NaN	NaN
NaN	NaN	NaN	NaN	NaN	NaN	NaN	NaN	NaN	NaN	NaN	NaN	NaN	NaN	NaN	NaN
NaN	NaN	NaN	NaN	NaN	NaN	NaN	NaN	NaN	NaN	NaN	NaN	NaN	NaN	NaN	NaN
NaN	NaN	NaN	NaN	NaN	NaN	NaN	NaN	NaN	NaN	NaN	NaN	NaN	NaN	NaN	NaN
NaN	NaN	NaN	NaN	NaN	NaN	NaN	NaN	NaN	NaN	NaN	NaN	NaN	NaN	NaN	NaN
NaN	NaN	NaN	NaN	NaN	NaN	NaN	NaN	NaN	NaN	NaN	NaN	NaN	NaN	NaN	NaN
NaN	NaN	NaN	NaN	NaN	NaN	NaN	NaN	NaN	NaN	NaN	NaN	NaN	NaN	NaN	NaN
NaN	NaN	NaN	NaN	NaN	NaN	NaN	NaN	NaN	NaN	NaN	NaN	NaN	NaN	NaN	NaN
NaN	NaN	NaN	NaN	NaN	NaN	NaN	NaN	NaN	NaN	NaN	NaN	NaN	NaN	NaN	NaN
5.073	-3.845	-2.88	-2.617	5.201	-3.367	2.898	2.57	-7.215	0.766	5.198	-1.741	-0.9	4.324	-2.121	3.61
5.438	-4.268	-2.906	-2.513	5.313	-3.959	3.215	2.721	-8.383	0.861	6.614	-1.615	-0.923	1.283	-3.675	3.818
5.398	-4.435	-3.066	-2.438	5.075	-3.876	3.394	2.379	-9.008	1.068	7.039	-1.179	-1.037	-0.319	-3.678	4.642
5.493	-5.052	-3.201	-2.715	4.852	-4.12	3.254	2.31	-9.432	0.193	7.553	-1.233	-1.387	-1.018	-3.422	4.141
6.328	-5.459	-2.737	-2.576	4.696	-4.301	3.453	2.562	-9.721	0.122	7.674	-0.909	-1.347	-1.512	-3.583	4.26
5.951	-5.608	-2.625	-2.657	4.373	-4.292	3.553	2.284	-9.968	0.077	7.694	-0.787	-1.392	-2.014	-3.82	3.241
5.509	-5.409	-2.772	-2.565	4.203	-4.1	3.435	1.969	-9.97	0.128	7.828	-0.45	-1.325	-2.303	-4.155	2.584
5.418	-5.729	-2.651	-3.064	4.254	-4.431	3.315	1.814	-9.856	-0.603	8.219	-0.671	-1.355	-2.434	-4.12	1.865
5.984	-5.906	-2.703	-2.94	3.999	-4.688	3.589	1.874	-9.905	-0.771	8.53	-0.537	-1.367	-2.709	-4.268	2.264
5.537	-5.652	-2.63	-3.025	3.949	-4.749	3.612	1.683	-10.103	-0.832	8.641	-0.442	-1.403	-2.861	-4.481	2.175
5.034	-5.512	-2.612	-2.823	3.534	-4.55	3.601	1.408	-10.159	-0.5	8.52	-0.045	-1.332	-2.826	-4.502	2.336
5.127	-5.672	-2.632	-3.287	3.499	-5.011	3.736	1.07	-10.124	-0.726	8.496	-0.223	-1.124	-2.73	-4.539	2.143
5.697	-5.561	-2.764	-2.926	3.222	-5.209	3.859	0.852	-10.359	-0.592	8.621	-0.148	-1.247	-2.687	-4.545	2.22
5.225	-5.707	-2.61	-2.955	2.967	-5.258	3.967	0.619	-10.423	-0.706	8.325	-0.037	-1.13	-2.622	-4.616	2.575
4.957	-5.738	-2.764	-2.724	2.496	-4.978	4.045	0.486	-10.3	-0.686	8.137	0.203	-1.176	-2.711	-4.639	2.723
5.157	-5.899	-2.738	-3.102	2.685	-5.239	4.569	0.555	-10.21	-1.102	7.994	0.013	-1.001	-2.604	-4.581	2.775
5.277	-6.024	-2.798	-3.081	2.334	-5.204	4.731	0.581	-10.472	-1.053	7.983	-0.021	-1.029	-2.865	-4.649	3.519
4.988	-6.094	-2.916	-3.051	2.279	-5.194	4.831	0.437	-10.72	-1.171	7.855	0.11	-0.896	-2.912	-4.802	3.733
4.598	-6.079	-3.055	-2.855	1.864	-5.078	4.544	0.276	-10.687	-1.107	7.769	0.383	-0.69	-3.029	-4.91	4.057
4.227	-6.131	-2.926	-3.272	2.216	-5.402	4.708	0.414	-10.304	-1.661	7.921	-0.055	-0.659	-3.018	-4.718	3.463
4.496	-6.131	-2.941	-3.207	1.814	-5.604	4.803	0.111	-10.439	-1.677	8.06	0.025	-0.862	-3.089	-4.697	3.293
3.882	-5.955	-3.014	-3.298	1.568	-5.634	4.819	-0.164	-10.537	-1.855	8.223	0.037	-0.555	-3.197	-4.634	2.657
3.206	-5.742	-3.188	-3.219	1.096	-5.635	4.64	-0.423	-10.353	-1.601	7.851	0.269	-0.458	-3.194	-4.832	2.008
3.266	-5.62	-2.963	-3.474	1.308	-5.918	5.195	-0.563	-10.084	-2.179	7.871	-0.187	-0.232	-3.185	-4.617	1.555
3.36	-5.538	-2.959	-3.247	0.947	-5.798	5.329	-0.87	-10.287	-2.009	7.84	-0.114	-0.496	-3.286	-4.449	2.096
3.145	-5.354	-2.919	-3.127	0.806	-5.688	5.451	-1.024	-10.496	-2.038	7.86	-0.198	-0.36	-3.501	-4.417	1.667
2.987	-5.034	-3.23	-3.136	0.408	-5.495	5.236	-1.177	-10.368	-1.891	7.762	0.009	-0.404	-3.546	-4.534	1.662
Mooring at 142E, 6N
The data derived from a downward ADCP:
Time variable is:
735812	735843	735873	735904	735934	735965	735996	736024	736055	736085	736116	736146	736177	736208	736238
Depth variable is:
0	10	20	30	40	50	60	70	80	90	100	110	120	130	140	150	160	170	180	190	200	210	220	230	240	250	260	270	280	290	300	310	320	330	340	350	360	370	380	390	400	410	420	430	440	450	460	470	480	490
Meridional current variable is:
NaN	NaN	NaN	NaN	NaN	NaN	NaN	NaN	NaN	NaN	NaN	NaN	NaN	NaN	NaN
NaN	NaN	NaN	NaN	NaN	NaN	NaN	NaN	NaN	NaN	NaN	NaN	NaN	NaN	NaN
NaN	NaN	NaN	NaN	NaN	NaN	NaN	NaN	NaN	NaN	NaN	NaN	NaN	NaN	NaN
NaN	NaN	NaN	NaN	NaN	NaN	NaN	NaN	NaN	NaN	NaN	NaN	NaN	NaN	NaN
NaN	NaN	NaN	NaN	NaN	NaN	NaN	NaN	NaN	NaN	NaN	NaN	NaN	NaN	NaN
NaN	NaN	NaN	NaN	NaN	NaN	NaN	NaN	NaN	NaN	NaN	NaN	NaN	NaN	NaN
NaN	NaN	NaN	NaN	NaN	NaN	NaN	NaN	NaN	NaN	NaN	NaN	NaN	NaN	NaN
NaN	NaN	NaN	NaN	NaN	NaN	NaN	NaN	NaN	NaN	NaN	NaN	NaN	NaN	NaN
NaN	NaN	NaN	NaN	NaN	NaN	NaN	NaN	NaN	NaN	NaN	NaN	NaN	NaN	NaN
NaN	NaN	NaN	NaN	NaN	NaN	NaN	NaN	NaN	NaN	NaN	NaN	NaN	NaN	NaN
NaN	NaN	NaN	NaN	NaN	NaN	NaN	NaN	NaN	NaN	NaN	NaN	NaN	NaN	NaN
NaN	NaN	NaN	NaN	NaN	NaN	NaN	NaN	NaN	NaN	NaN	NaN	NaN	NaN	NaN
NaN	NaN	NaN	NaN	NaN	NaN	NaN	NaN	NaN	NaN	NaN	NaN	NaN	NaN	NaN
NaN	NaN	NaN	NaN	NaN	NaN	NaN	NaN	NaN	NaN	NaN	NaN	NaN	NaN	NaN
NaN	NaN	NaN	NaN	NaN	NaN	NaN	NaN	NaN	NaN	NaN	NaN	NaN	NaN	NaN
NaN	NaN	NaN	NaN	NaN	NaN	NaN	NaN	NaN	NaN	NaN	NaN	NaN	NaN	NaN
NaN	NaN	NaN	NaN	NaN	NaN	NaN	NaN	NaN	NaN	NaN	NaN	NaN	NaN	NaN
NaN	NaN	NaN	NaN	NaN	NaN	NaN	NaN	NaN	NaN	NaN	NaN	NaN	NaN	NaN
NaN	NaN	NaN	NaN	NaN	NaN	NaN	NaN	NaN	NaN	NaN	NaN	NaN	NaN	NaN
NaN	NaN	NaN	NaN	NaN	NaN	NaN	NaN	NaN	NaN	NaN	NaN	NaN	NaN	NaN
NaN	NaN	NaN	NaN	NaN	NaN	NaN	NaN	NaN	NaN	NaN	NaN	NaN	NaN	NaN
NaN	NaN	NaN	NaN	NaN	NaN	NaN	NaN	NaN	NaN	NaN	NaN	NaN	NaN	NaN
NaN	NaN	NaN	NaN	NaN	NaN	NaN	NaN	NaN	NaN	NaN	NaN	NaN	NaN	NaN
NaN	NaN	NaN	NaN	NaN	NaN	NaN	NaN	NaN	NaN	NaN	NaN	NaN	NaN	NaN
NaN	NaN	NaN	NaN	NaN	NaN	NaN	NaN	NaN	NaN	NaN	NaN	NaN	NaN	NaN
NaN	NaN	NaN	NaN	NaN	NaN	NaN	NaN	NaN	NaN	NaN	NaN	NaN	NaN	NaN
NaN	NaN	NaN	NaN	NaN	NaN	NaN	NaN	NaN	NaN	NaN	NaN	NaN	NaN	NaN
NaN	NaN	NaN	NaN	NaN	NaN	NaN	NaN	NaN	NaN	NaN	NaN	NaN	NaN	NaN
NaN	NaN	NaN	NaN	NaN	NaN	NaN	NaN	NaN	NaN	NaN	NaN	NaN	NaN	NaN
NaN	NaN	NaN	NaN	NaN	NaN	NaN	NaN	NaN	NaN	NaN	NaN	NaN	NaN	NaN
NaN	NaN	NaN	NaN	NaN	NaN	NaN	NaN	NaN	NaN	NaN	NaN	NaN	NaN	NaN
NaN	NaN	NaN	NaN	NaN	NaN	NaN	NaN	NaN	NaN	NaN	NaN	NaN	NaN	NaN
NaN	NaN	NaN	NaN	NaN	NaN	NaN	NaN	NaN	NaN	NaN	NaN	NaN	NaN	NaN
NaN	NaN	NaN	NaN	NaN	NaN	NaN	NaN	NaN	NaN	NaN	NaN	NaN	NaN	NaN
NaN	NaN	NaN	NaN	NaN	NaN	NaN	NaN	NaN	NaN	NaN	NaN	NaN	NaN	NaN
NaN	NaN	NaN	NaN	NaN	NaN	NaN	NaN	NaN	NaN	NaN	NaN	NaN	NaN	NaN
NaN	NaN	NaN	NaN	NaN	NaN	NaN	NaN	NaN	NaN	NaN	NaN	NaN	NaN	NaN
NaN	NaN	NaN	NaN	NaN	NaN	NaN	NaN	NaN	NaN	NaN	NaN	NaN	NaN	NaN
NaN	NaN	NaN	NaN	NaN	NaN	NaN	NaN	NaN	NaN	NaN	NaN	NaN	NaN	NaN
NaN	NaN	NaN	NaN	NaN	NaN	NaN	NaN	NaN	NaN	NaN	NaN	NaN	NaN	NaN
NaN	NaN	NaN	NaN	NaN	NaN	NaN	NaN	NaN	NaN	NaN	NaN	NaN	NaN	NaN
NaN	NaN	NaN	NaN	NaN	NaN	NaN	NaN	NaN	NaN	NaN	NaN	NaN	NaN	NaN
3.355	2.244	0.463	-0.328	4.443	-2.975	1.829	0.714	-2.56	-2.256	3.094	-5.295	0.858	-2.473	4.937
3.466	2.867	0.615	-0.39	4.83	-3.537	2.177	1.267	-2.269	-2.459	3.208	-5.624	1.042	-2.433	5.239
3.399	3.012	0.412	-0.158	4.789	-3.899	2.23	1.076	-2.445	-2.596	3.131	-5.757	0.862	-2.643	5.386
3.358	3.105	0.423	-0.111	4.809	-3.85	2.139	1.162	-2.502	-2.693	3.216	-5.69	0.702	-2.832	5.516
3.232	2.938	0.289	0.019	4.798	-3.892	1.943	0.929	-2.696	-2.62	3.218	-5.412	0.54	-2.88	5.317
3.35	3.15	0.256	-0.338	4.945	-4.385	2.098	1.223	-2.754	-2.609	3.428	-5.745	0.804	-2.74	5.123
3.295	3.051	0.247	-0.327	4.567	-4.811	1.96	1.102	-2.988	-2.488	3.364	-5.791	1.055	-2.679	5.071
3.269	3.074	0.242	-0.243	4.452	-4.651	1.798	1.07	-3.12	-2.616	3.385	-5.674	1.262	-2.764	5.046
2.735	3.018	0.203	-0.01	4.327	-4.426	1.494	0.801	-3.3	-2.55	3.305	-5.521	1.385	-2.811	5.341
2.991	3.075	-0.15	-0.302	4.371	-4.838	1.389	1.059	-3.431	-2.412	3.254	-5.968	1.645	-2.71	5.388
3.245	2.956	-0.333	-0.248	4.058	-4.845	1.114	0.924	-3.611	-2.25	3.038	-6.275	1.74	-2.727	5.861
3.535	2.976	-0.256	-0.235	4.07	-4.581	0.871	0.977	-3.532	-2.447	2.729	-6.306	1.902	-2.776	5.979
3.436	2.86	-0.334	-0.055	4.075	-4.226	0.657	1.025	-3.465	-2.295	2.504	-6.034	1.855	-2.783	5.956
3.63	2.94	-0.405	-0.356	4.094	-4.625	0.275	1.128	-3.3	-2.197	2.102	-6.421	1.736	-2.632	5.702
3.577	2.84	-0.441	-0.252	3.609	-4.548	-0.115	1.138	-3.452	-2.209	1.944	-6.566	1.567	-2.43	5.594
3.449	2.915	-0.427	-0.293	3.477	-4.542	-0.32	1.189	-3.458	-2.339	1.925	-6.588	1.548	-2.332	5.523
3.323	2.897	-0.371	-0.245	3.522	-4.412	-0.451	1.176	-3.399	-2.295	2.12	-6.291	1.574	-2.263	5.442
3.457	3.106	-0.419	-0.582	3.527	-4.917	-0.582	1.269	-3.617	-2.345	1.832	-6.731	1.373	-2.17	5.358
3.315	3.097	-0.461	-0.522	3.381	-4.791	-0.86	1.296	-3.691	-2.488	1.905	-6.773	1.636	-2.124	5.428
3.298	3.143	-0.483	-0.482	3.42	-4.55	-0.844	1.274	-3.502	-2.418	1.798	-6.74	1.753	-1.948	5.217
3.3	3.305	-0.419	-0.362	3.52	-3.992	-1.039	1.41	-3.368	-2.477	1.872	-6.392	2.023	-1.871	5.13
3.579	3.607	-0.463	-0.883	3.53	-4.094	-1.156	1.575	-3.329	-2.523	1.437	-6.912	2.072	-2.078	5.013
3.57	3.732	-0.517	-0.753	3.168	-4.074	-1.122	1.677	-3.225	-2.546	1.214	-6.934	2.278	-2.314	4.993
3.517	3.874	-0.619	-0.694	3.142	-3.986	-1.216	1.617	-3.055	-2.64	0.992	-6.767	2.364	-2.266	4.867
Mooring at 142E, 4.5N
The data derived from an upward ADCP:
Time variable is:
735812	735843	735873	735904	735934	735965	735996	736024	736055	736085	736116	736146	736177	736208	736238
Depth variable is:
0	10	20	30	40	50	60	70	80	90	100	110	120	130	140	150	160	170	180	190	200	210	220	230	240	250	260	270	280	290	300	310	320	330	340	350	360	370	380	390	400	410	420	430	440	450	460	470	480	490
Meridional current variable is:
NaN	NaN	NaN	NaN	NaN	NaN	NaN	NaN	NaN	NaN	NaN	NaN	NaN	NaN	NaN
NaN	NaN	NaN	NaN	NaN	NaN	NaN	NaN	NaN	NaN	NaN	NaN	NaN	NaN	NaN
NaN	NaN	NaN	NaN	NaN	NaN	NaN	NaN	NaN	NaN	NaN	NaN	NaN	NaN	NaN
NaN	NaN	NaN	NaN	NaN	NaN	NaN	NaN	NaN	NaN	NaN	NaN	NaN	NaN	NaN
NaN	NaN	NaN	NaN	NaN	NaN	NaN	NaN	NaN	NaN	NaN	NaN	NaN	NaN	NaN
NaN	NaN	NaN	NaN	NaN	NaN	NaN	NaN	NaN	NaN	NaN	NaN	NaN	NaN	NaN
-22.43	-24.767	-13.797	-6.295	-7.04	-8.546	-24.422	-0.363	6.576	21.196	3.454	-5.621	-0.734	-5.902	-12.013
-22.032	-26.096	-14.743	-8.476	-7.488	-11.244	-23.565	-5.171	4.065	18.076	4.947	-4.112	-1.706	-6.738	-12.159
-20.739	-27.199	-17.035	-10.079	-8.366	-13.914	-24.056	-9.597	1.092	16.338	5.726	-2.938	-1.774	-6.872	-12.711
-18.67	-27.287	-18.837	-10.968	-9.588	-16.676	-25.66	-12.586	-1.173	14.368	5.82	-2.966	-2.143	-6.646	-12.951
-15.788	-25.408	-19.918	-12.063	-10.75	-20.122	-28.065	-15.117	-4.439	10.466	2.404	-4.606	-1.955	-5.029	-12.007
-11.332	-20.926	-18.608	-9.769	-11.034	-22.229	-30.381	-17.087	-6.851	6.569	-2.241	-4.22	-0.381	-3.475	-9.947
-8.085	-17.472	-17.636	-8.228	-10.121	-21.158	-32.011	-18.67	-9.468	4.76	-4.042	-2.65	0.223	-2.914	-8.629
-5.743	-14.478	-16.271	-7.763	-8.89	-18.934	-33.074	-20.555	-12.335	3.077	-3.761	-1.644	0.736	-2.124	-7.669
-2.769	-10.252	-14.139	-8.012	-7.427	-16.586	-33.292	-22.902	-15.161	0.616	-2.166	-1.857	3.227	-0.288	-5.606
-0.931	-6.308	-10.62	-6.284	-6.307	-14.837	-32.871	-23.749	-15.508	-2.469	-1.617	-3.087	6.078	0.591	-3.384
0.523	-4.801	-8.783	-3.879	-5.827	-14.664	-32.571	-22.483	-15.264	-5.317	-2.521	-2.933	6.221	1.019	-2.394
0.533	-3.839	-7.18	-2.192	-4.974	-15.546	-30.649	-19.628	-16.079	-8.461	-3.13	-2.626	5.465	1.025	-1.38
-0.638	-2.974	-5.368	-1.649	-3.635	-13.603	-26.625	-15.643	-15.224	-10.868	-3.431	-1.053	5.139	1.469	0.011
-2.179	-1.276	-4.341	-0.68	-2.022	-10.907	-21.925	-12.844	-12.513	-11.702	-4.094	-0.347	5.365	1.638	1.055
-2.751	-1.105	-3.857	-0.252	-1.518	-9.656	-18.984	-11.836	-11.062	-11.955	-4.225	-0.279	5.922	2.185	1.72
-2.731	-1.041	-3.458	0.124	-1.351	-7.73	-15.813	-10.835	-9.768	-11.966	-4.414	-0.155	5.954	2.18	1.906
-1.822	-1.26	-3.293	-0.272	-0.832	-5.29	-11.889	-8.754	-8.75	-11.198	-4.93	0.821	5.346	2.177	1.891
-1.307	-0.803	-3.373	0.277	-0.152	-4.052	-8.569	-7.177	-7.697	-11.941	-5.486	2.475	5.043	1.992	1.907
-2.267	-0.821	-2.834	0.297	0.193	-3.752	-6.987	-5.814	-7.141	-12.005	-5.121	3.179	5.416	2.27	1.61
-2.115	-0.376	-2.427	0.527	0.106	-3.727	-5.627	-4.461	-6.652	-11.79	-4.927	3.444	5.701	2.176	1.745
-0.066	-0.299	-1.741	0.317	-0.283	-3.211	-3.967	-3.342	-6.523	-11.404	-4.182	4.161	6.249	2.425	1.835
1.102	-0.244	-2.312	0.278	0.472	-2.41	-3.778	-2.561	-6.786	-11.094	-2.999	4.61	6.925	2.447	1.938
1.759	-0.133	-2.06	0.052	0.5	-1.992	-3.375	-1.972	-7.15	-10.492	-2.132	5.302	7.657	2.644	1.68
1.87	-0.025	-2.158	-0.229	0.339	-1.848	-2.907	-1.709	-7.124	-10.044	-1.462	5.769	8.368	2.478	1.401
1.699	0.51	-2.104	-0.324	0.267	-1.571	-2.43	-1.261	-6.557	-9.09	-0.614	6.235	9.512	2.586	1.112
1.947	0.66	-3.02	-0.207	0.933	-1.1	-2.273	-0.869	-5.806	-8.298	-0.32	6.327	9.945	2.438	0.957
1.986	0.915	-2.786	-0.358	0.99	-0.912	-1.816	-0.627	-5.098	-7.865	0.133	6.364	10.122	2.335	1.023
1.85	0.855	-2.92	-0.617	1.129	-0.796	-1.568	-0.366	-4.359	-7.3	0.163	6.401	10.195	2.068	1.222
2.053	0.862	-2.749	-0.571	1.287	-0.822	-1.116	0.12	-3.711	-6.611	0.638	6.374	10.03	1.53	1.714
2.068	1.036	-4.043	-0.781	1.608	-0.821	-0.975	0.37	-3.604	-6.332	0.826	6.455	9.504	1.054	2.11
1.946	1.082	-3.793	-1.003	1.383	-0.948	-0.643	0.492	-3.388	-6.222	0.745	6.369	8.618	0.569	2.257
1.625	1.148	-3.889	-1.358	1.275	-1.08	-0.536	0.47	-3.008	-5.987	0.566	6.116	7.616	0.221	2.492
1.497	1.293	-3.448	-1.656	1.038	-1.115	-0.282	0.335	-2.562	-5.517	0.526	5.505	6.103	-0.13	2.432
1.806	1.153	-4.509	-1.775	1.112	-1.257	-0.387	0.423	-2.559	-5.39	0.574	4.711	5.03	-0.464	2.636
2	0.988	-4.243	-1.948	0.828	-1.392	-0.266	0.5	-2.444	-5.2	0.266	4.571	3.952	-0.691	2.703
1.723	1.007	-4.266	-2.105	0.732	-1.402	-0.271	0.656	-2.393	-5.007	0.125	4.426	3.294	-0.772	2.746
NaN	1.9	NaN	-3.975	1.55	NaN	NaN	4.7	NaN	NaN	NaN	NaN	NaN	NaN	NaN
NaN	NaN	NaN	NaN	NaN	NaN	NaN	NaN	NaN	NaN	NaN	NaN	NaN	NaN	NaN
NaN	NaN	NaN	NaN	NaN	NaN	NaN	NaN	NaN	NaN	NaN	NaN	NaN	NaN	NaN
NaN	NaN	NaN	NaN	NaN	NaN	NaN	NaN	NaN	NaN	NaN	NaN	NaN	NaN	NaN
NaN	NaN	NaN	NaN	NaN	NaN	NaN	NaN	NaN	NaN	NaN	NaN	NaN	NaN	NaN
NaN	NaN	NaN	NaN	NaN	NaN	NaN	NaN	NaN	NaN	NaN	NaN	NaN	NaN	NaN
NaN	NaN	NaN	NaN	NaN	NaN	NaN	NaN	NaN	NaN	NaN	NaN	NaN	NaN	NaN
NaN	NaN	NaN	NaN	NaN	NaN	NaN	NaN	NaN	NaN	NaN	NaN	NaN	NaN	NaN
NaN	NaN	NaN	NaN	NaN	NaN	NaN	NaN	NaN	NaN	NaN	NaN	NaN	NaN	NaN
NaN	NaN	NaN	NaN	NaN	NaN	NaN	NaN	NaN	NaN	NaN	NaN	NaN	NaN	NaN
NaN	NaN	NaN	NaN	NaN	NaN	NaN	NaN	NaN	NaN	NaN	NaN	NaN	NaN	NaN
NaN	NaN	NaN	NaN	NaN	NaN	NaN	NaN	NaN	NaN	NaN	NaN	NaN	NaN	NaN
NaN	NaN	NaN	NaN	NaN	NaN	NaN	NaN	NaN	NaN	NaN	NaN	NaN	NaN	NaN
NaN	NaN	NaN	NaN	NaN	NaN	NaN	NaN	NaN	NaN	NaN	NaN	NaN	NaN	NaN
NaN	NaN	NaN	NaN	NaN	NaN	NaN	NaN	NaN	NaN	NaN	NaN	NaN	NaN	NaN
NaN	NaN	NaN	NaN	NaN	NaN	NaN	NaN	NaN	NaN	NaN	NaN	NaN	NaN	NaN
NaN	NaN	NaN	NaN	NaN	NaN	NaN	NaN	NaN	NaN	NaN	NaN	NaN	NaN	NaN
NaN	NaN	NaN	NaN	NaN	NaN	NaN	NaN	NaN	NaN	NaN	NaN	NaN	NaN	NaN
NaN	NaN	NaN	NaN	NaN	NaN	NaN	NaN	NaN	NaN	NaN	NaN	NaN	NaN	NaN
NaN	NaN	NaN	NaN	NaN	NaN	NaN	NaN	NaN	NaN	NaN	NaN	NaN	NaN	NaN
NaN	NaN	NaN	NaN	NaN	NaN	NaN	NaN	NaN	NaN	NaN	NaN	NaN	NaN	NaN
NaN	NaN	NaN	NaN	NaN	NaN	NaN	NaN	NaN	NaN	NaN	NaN	NaN	NaN	NaN
NaN	NaN	NaN	NaN	NaN	NaN	NaN	NaN	NaN	NaN	NaN	NaN	NaN	NaN	NaN
NaN	NaN	NaN	NaN	NaN	NaN	NaN	NaN	NaN	NaN	NaN	NaN	NaN	NaN	NaN
Mooring at 142E, 4.5N
The data derived from a downward ADCP:
Time variable is:
735812	735843	735873	735904	735934	735965	735996	736024	736055	736085	736116	736146	736177	736208	736238
Depth variable is:
0	10	20	30	40	50	60	70	80	90	100	110	120	130	140	150	160	170	180	190	200	210	220	230	240	250	260	270	280	290	300	310	320	330	340	350	360	370	380	390	400	410	420	430	440	450	460	470	480	490
Meridional current variable is:
NaN	NaN	NaN	NaN	NaN	NaN	NaN	NaN	NaN	NaN	NaN	NaN	NaN	NaN	NaN
NaN	NaN	NaN	NaN	NaN	NaN	NaN	NaN	NaN	NaN	NaN	NaN	NaN	NaN	NaN
NaN	NaN	NaN	NaN	NaN	NaN	NaN	NaN	NaN	NaN	NaN	NaN	NaN	NaN	NaN
NaN	NaN	NaN	NaN	NaN	NaN	NaN	NaN	NaN	NaN	NaN	NaN	NaN	NaN	NaN
NaN	NaN	NaN	NaN	NaN	NaN	NaN	NaN	NaN	NaN	NaN	NaN	NaN	NaN	NaN
NaN	NaN	NaN	NaN	NaN	NaN	NaN	NaN	NaN	NaN	NaN	NaN	NaN	NaN	NaN
NaN	NaN	NaN	NaN	NaN	NaN	NaN	NaN	NaN	NaN	NaN	NaN	NaN	NaN	NaN
NaN	NaN	NaN	NaN	NaN	NaN	NaN	NaN	NaN	NaN	NaN	NaN	NaN	NaN	NaN
NaN	NaN	NaN	NaN	NaN	NaN	NaN	NaN	NaN	NaN	NaN	NaN	NaN	NaN	NaN
NaN	NaN	NaN	NaN	NaN	NaN	NaN	NaN	NaN	NaN	NaN	NaN	NaN	NaN	NaN
NaN	NaN	NaN	NaN	NaN	NaN	NaN	NaN	NaN	NaN	NaN	NaN	NaN	NaN	NaN
NaN	NaN	NaN	NaN	NaN	NaN	NaN	NaN	NaN	NaN	NaN	NaN	NaN	NaN	NaN
NaN	NaN	NaN	NaN	NaN	NaN	NaN	NaN	NaN	NaN	NaN	NaN	NaN	NaN	NaN
NaN	NaN	NaN	NaN	NaN	NaN	NaN	NaN	NaN	NaN	NaN	NaN	NaN	NaN	NaN
NaN	NaN	NaN	NaN	NaN	NaN	NaN	NaN	NaN	NaN	NaN	NaN	NaN	NaN	NaN
NaN	NaN	NaN	NaN	NaN	NaN	NaN	NaN	NaN	NaN	NaN	NaN	NaN	NaN	NaN
NaN	NaN	NaN	NaN	NaN	NaN	NaN	NaN	NaN	NaN	NaN	NaN	NaN	NaN	NaN
NaN	NaN	NaN	NaN	NaN	NaN	NaN	NaN	NaN	NaN	NaN	NaN	NaN	NaN	NaN
NaN	NaN	NaN	NaN	NaN	NaN	NaN	NaN	NaN	NaN	NaN	NaN	NaN	NaN	NaN
NaN	NaN	NaN	NaN	NaN	NaN	NaN	NaN	NaN	NaN	NaN	NaN	NaN	NaN	NaN
NaN	NaN	NaN	NaN	NaN	NaN	NaN	NaN	NaN	NaN	NaN	NaN	NaN	NaN	NaN
NaN	NaN	NaN	NaN	NaN	NaN	NaN	NaN	NaN	NaN	NaN	NaN	NaN	NaN	NaN
NaN	NaN	NaN	NaN	NaN	NaN	NaN	NaN	NaN	NaN	NaN	NaN	NaN	NaN	NaN
NaN	NaN	NaN	NaN	NaN	NaN	NaN	NaN	NaN	NaN	NaN	NaN	NaN	NaN	NaN
NaN	NaN	NaN	NaN	NaN	NaN	NaN	NaN	NaN	NaN	NaN	NaN	NaN	NaN	NaN
NaN	NaN	NaN	NaN	NaN	NaN	NaN	NaN	NaN	NaN	NaN	NaN	NaN	NaN	NaN
NaN	NaN	NaN	NaN	NaN	NaN	NaN	NaN	NaN	NaN	NaN	NaN	NaN	NaN	NaN
NaN	NaN	NaN	NaN	NaN	NaN	NaN	NaN	NaN	NaN	NaN	NaN	NaN	NaN	NaN
NaN	NaN	NaN	NaN	NaN	NaN	NaN	NaN	NaN	NaN	NaN	NaN	NaN	NaN	NaN
NaN	NaN	NaN	NaN	NaN	NaN	NaN	NaN	NaN	NaN	NaN	NaN	NaN	NaN	NaN
NaN	NaN	NaN	NaN	NaN	NaN	NaN	NaN	NaN	NaN	NaN	NaN	NaN	NaN	NaN
NaN	NaN	NaN	NaN	NaN	NaN	NaN	NaN	NaN	NaN	NaN	NaN	NaN	NaN	NaN
NaN	NaN	NaN	NaN	NaN	NaN	NaN	NaN	NaN	NaN	NaN	NaN	NaN	NaN	NaN
NaN	NaN	NaN	NaN	NaN	NaN	NaN	NaN	NaN	NaN	NaN	NaN	NaN	NaN	NaN
NaN	NaN	NaN	NaN	NaN	NaN	NaN	NaN	NaN	NaN	NaN	NaN	NaN	NaN	NaN
NaN	NaN	NaN	NaN	NaN	NaN	NaN	NaN	NaN	NaN	NaN	NaN	NaN	NaN	NaN
NaN	NaN	NaN	NaN	NaN	NaN	NaN	NaN	NaN	NaN	NaN	NaN	NaN	NaN	NaN
NaN	NaN	NaN	NaN	NaN	NaN	NaN	NaN	NaN	NaN	NaN	NaN	NaN	NaN	NaN
NaN	NaN	NaN	NaN	NaN	NaN	NaN	NaN	NaN	NaN	NaN	NaN	NaN	NaN	NaN
NaN	NaN	NaN	NaN	NaN	NaN	NaN	NaN	NaN	NaN	NaN	NaN	NaN	NaN	NaN
NaN	NaN	NaN	NaN	NaN	NaN	NaN	NaN	NaN	NaN	NaN	NaN	NaN	NaN	NaN
NaN	NaN	NaN	NaN	NaN	NaN	NaN	NaN	NaN	NaN	NaN	NaN	NaN	NaN	NaN
NaN	NaN	NaN	NaN	NaN	NaN	NaN	NaN	NaN	NaN	NaN	NaN	NaN	NaN	NaN
NaN	NaN	NaN	NaN	NaN	NaN	NaN	NaN	NaN	NaN	NaN	NaN	NaN	NaN	NaN
NaN	NaN	NaN	NaN	NaN	NaN	NaN	NaN	NaN	NaN	NaN	NaN	NaN	NaN	NaN
1.377	0.156	-5.479	-2.525	0.054	-1.577	0.036	0.628	-1.942	-4.154	-0.175	2.432	2.231	-1.19	3.956
1.306	0.127	-5.86	-2.991	-0.171	-1.654	-0.067	0.584	-1.988	-4.227	-0.336	2.065	2.419	-1.063	3.965
1.071	0.093	-6.049	-3.104	-0.11	-1.726	0.046	0.65	-1.946	-4.224	-0.359	1.92	2.442	-0.729	4.207
0.87	0.121	-6.099	-2.9	-0.176	-1.685	0.131	0.709	-1.73	-4.139	-0.765	1.927	2.287	-0.686	4.446
1.247	-0.083	-6.712	-2.996	-0.218	-1.837	-0.28	0.556	-1.789	-3.976	-0.517	1.941	2.534	-0.119	4.729
0.735	-0.084	-6.709	-3.317	-0.338	-1.845	-0.322	0.836	-1.644	-3.823	-0.836	1.867	1.913	-0.368	4.879
0.528	-0.268	-6.881	-3.349	-0.4	-1.908	-0.437	0.869	-1.76	-3.841	-0.979	1.862	1.835	-0.29	5.056
0.281	-0.176	-6.768	-2.867	-0.395	-1.913	-0.43	1.019	-1.595	-3.742	-1.209	1.943	1.479	-0.329	5.012
0.503	-0.194	-7.473	-3.022	-0.563	-1.977	-0.498	0.931	-1.738	-3.536	-0.882	1.97	1.999	0.036	5.005
0.113	-0.186	-7.475	-3.152	-0.646	-2.003	-0.535	1.118	-1.712	-3.574	-1.106	1.896	1.592	-0.071	5.034
0.058	-0.102	-7.45	-3.048	-0.651	-1.919	-0.458	1.164	-1.738	-3.509	-1.06	1.869	1.531	-0.033	4.992
-0.35	-0.07	-7.174	-2.734	-0.691	-1.904	-0.552	1.288	-1.738	-3.396	-1.279	1.609	1.288	-0.137	4.911
-0.288	-0.253	-7.44	-2.806	-0.737	-2.017	-0.477	1.367	-1.974	-3.261	-0.998	1.405	1.678	0.178	5.091
-0.648	-0.198	-7.371	-2.998	-0.805	-2.022	-0.462	1.425	-2.097	-3.244	-1.31	1.077	1.277	0.168	5.21
-0.806	-0.271	-7.351	-3.043	-0.847	-2.099	-0.411	1.403	-2.029	-3.177	-1.448	1.112	1.332	0.398	5.274
-1.286	-0.277	-7.093	-2.608	-0.701	-2.194	-0.581	1.466	-1.967	-3.242	-1.627	1.207	0.934	0.445	5.003
-1.042	-0.497	-7.08	-2.664	-0.657	-2.204	-0.326	1.646	-2.081	-3.25	-1.272	1.217	1.125	0.877	5.007
-1.425	-0.537	-6.879	-2.683	-0.725	-2.16	-0.447	2.05	-1.99	-3.302	-1.595	1.203	0.804	0.84	4.811
-1.536	-0.57	-6.763	-2.701	-0.779	-2.05	-0.502	2.143	-1.901	-3.222	-1.545	1.207	0.785	0.885	4.866
-1.811	-0.519	-6.607	-2.37	-0.716	-1.914	-0.748	2.258	-1.89	-3.243	-1.552	0.919	0.45	0.605	4.496
-1.469	-0.812	-6.664	-2.64	-0.714	-1.788	-0.549	2.327	-1.882	-3.051	-1.294	0.519	1.02	0.816	4.709
Mooring at 142E, 3N
The data derived from a downward ADCP:
Time variable is:
735812	735843	735873	735904	735934	735965	735996	736024	736055	736085	736116	736146	736177	736208	736238
Depth variable is:
0	10	20	30	40	50	60	70	80	90	100	110	120	130	140	150	160	170	180	190	200	210	220	230	240	250	260	270	280	290	300	310	320	330	340	350	360	370	380	390	400	410	420	430	440	450	460	470	480	490
Meridional current variable is:
NaN	NaN	NaN	NaN	NaN	NaN	NaN	NaN	NaN	NaN	NaN	NaN	NaN	NaN	NaN
NaN	NaN	NaN	NaN	NaN	NaN	NaN	NaN	NaN	NaN	NaN	NaN	NaN	NaN	NaN
NaN	NaN	NaN	NaN	NaN	NaN	NaN	NaN	NaN	NaN	NaN	NaN	NaN	NaN	NaN
NaN	NaN	NaN	NaN	NaN	NaN	NaN	NaN	NaN	NaN	NaN	NaN	NaN	NaN	NaN
NaN	NaN	NaN	NaN	NaN	NaN	NaN	NaN	NaN	NaN	NaN	NaN	NaN	NaN	NaN
NaN	NaN	NaN	NaN	NaN	NaN	NaN	NaN	NaN	NaN	NaN	NaN	NaN	NaN	NaN
NaN	NaN	NaN	NaN	NaN	NaN	NaN	NaN	NaN	NaN	NaN	NaN	NaN	NaN	NaN
NaN	NaN	NaN	NaN	NaN	NaN	NaN	NaN	NaN	NaN	NaN	NaN	NaN	NaN	NaN
NaN	NaN	NaN	NaN	NaN	NaN	NaN	NaN	NaN	NaN	NaN	NaN	NaN	NaN	NaN
NaN	NaN	NaN	NaN	NaN	NaN	NaN	NaN	NaN	NaN	NaN	NaN	NaN	NaN	NaN
NaN	NaN	NaN	NaN	NaN	NaN	NaN	NaN	NaN	NaN	NaN	NaN	NaN	NaN	NaN
NaN	NaN	NaN	NaN	NaN	NaN	NaN	NaN	NaN	NaN	NaN	NaN	NaN	NaN	NaN
NaN	NaN	NaN	NaN	NaN	NaN	NaN	NaN	NaN	NaN	NaN	NaN	NaN	NaN	NaN
NaN	NaN	NaN	NaN	NaN	NaN	NaN	NaN	NaN	NaN	NaN	NaN	NaN	NaN	NaN
NaN	NaN	NaN	NaN	NaN	NaN	NaN	NaN	NaN	NaN	NaN	NaN	NaN	NaN	NaN
NaN	NaN	NaN	NaN	NaN	NaN	NaN	NaN	NaN	NaN	NaN	NaN	NaN	NaN	NaN
NaN	NaN	NaN	NaN	NaN	NaN	NaN	NaN	NaN	NaN	NaN	NaN	NaN	NaN	NaN
NaN	NaN	NaN	NaN	NaN	NaN	NaN	NaN	NaN	NaN	NaN	NaN	NaN	NaN	NaN
NaN	NaN	NaN	NaN	NaN	NaN	NaN	NaN	NaN	NaN	NaN	NaN	NaN	NaN	NaN
NaN	NaN	NaN	NaN	NaN	NaN	NaN	NaN	NaN	NaN	NaN	NaN	NaN	NaN	NaN
NaN	NaN	NaN	NaN	NaN	NaN	NaN	NaN	NaN	NaN	NaN	NaN	NaN	NaN	NaN
NaN	NaN	NaN	NaN	NaN	NaN	NaN	NaN	NaN	NaN	NaN	NaN	NaN	NaN	NaN
NaN	NaN	NaN	NaN	NaN	NaN	NaN	NaN	NaN	NaN	NaN	NaN	NaN	NaN	NaN
NaN	NaN	NaN	NaN	NaN	NaN	NaN	NaN	NaN	NaN	NaN	NaN	NaN	NaN	NaN
NaN	NaN	NaN	NaN	NaN	NaN	NaN	NaN	NaN	NaN	NaN	NaN	NaN	NaN	NaN
NaN	NaN	NaN	NaN	NaN	NaN	NaN	NaN	NaN	NaN	NaN	NaN	NaN	NaN	NaN
NaN	NaN	NaN	NaN	NaN	NaN	NaN	NaN	NaN	NaN	NaN	NaN	NaN	NaN	NaN
NaN	NaN	NaN	NaN	NaN	NaN	NaN	NaN	NaN	NaN	NaN	NaN	NaN	NaN	NaN
NaN	NaN	NaN	NaN	NaN	NaN	NaN	NaN	NaN	NaN	NaN	NaN	NaN	NaN	NaN
NaN	NaN	NaN	NaN	NaN	NaN	NaN	NaN	NaN	NaN	NaN	NaN	NaN	NaN	NaN
NaN	NaN	NaN	NaN	NaN	NaN	NaN	NaN	NaN	NaN	NaN	NaN	NaN	NaN	NaN
NaN	NaN	NaN	NaN	NaN	NaN	NaN	NaN	NaN	NaN	NaN	NaN	NaN	NaN	NaN
NaN	NaN	NaN	NaN	NaN	NaN	NaN	NaN	NaN	NaN	NaN	NaN	NaN	NaN	NaN
NaN	NaN	NaN	NaN	NaN	NaN	NaN	NaN	NaN	NaN	NaN	NaN	NaN	NaN	NaN
NaN	NaN	NaN	NaN	NaN	NaN	NaN	NaN	NaN	NaN	NaN	NaN	NaN	NaN	NaN
NaN	NaN	NaN	NaN	NaN	NaN	NaN	NaN	NaN	NaN	NaN	NaN	NaN	NaN	NaN
NaN	NaN	NaN	NaN	NaN	NaN	NaN	NaN	NaN	NaN	NaN	NaN	NaN	NaN	NaN
NaN	NaN	NaN	NaN	NaN	NaN	NaN	NaN	NaN	NaN	NaN	NaN	NaN	NaN	NaN
NaN	NaN	NaN	NaN	NaN	NaN	NaN	NaN	NaN	NaN	NaN	NaN	NaN	NaN	NaN
NaN	NaN	NaN	NaN	NaN	NaN	NaN	NaN	NaN	NaN	NaN	NaN	NaN	NaN	NaN
NaN	NaN	NaN	NaN	NaN	NaN	NaN	NaN	NaN	NaN	NaN	NaN	NaN	NaN	NaN
NaN	NaN	NaN	NaN	NaN	NaN	NaN	NaN	NaN	NaN	NaN	NaN	NaN	NaN	NaN
NaN	NaN	NaN	NaN	NaN	NaN	NaN	NaN	NaN	NaN	NaN	NaN	NaN	NaN	NaN
NaN	NaN	NaN	NaN	NaN	NaN	NaN	NaN	NaN	NaN	NaN	NaN	NaN	NaN	NaN
8.628	1.002	-4.049	8.719	-2.248	-6.388	6.702	0.81	2.945	-1.121	-3.378	0.498	11.862	11.143	9.231
8.522	1.161	-3.746	8.423	-2.563	-5.89	6.644	0.828	2.575	-1.178	-3.419	0.51	11.578	11.163	9.687
8.31	1.528	-4.01	8.436	-2.885	-5.824	6.936	0.813	2.498	-1.134	-3.241	0.225	10.764	10.834	10.298
7.789	1.824	-4.082	8.516	-3.218	-5.448	6.992	0.738	2.471	-1.3	-3.154	-0.199	10.163	10.404	10.525
7.391	2.081	-4.066	8.398	-3.725	-5.041	7.034	0.587	2.307	-1.205	-3.055	-0.825	9.402	9.625	10.594
7.087	2.299	-3.765	7.754	-3.981	-4.512	6.928	0.663	1.816	-0.999	-3.338	-1.02	8.874	9.317	10.085
6.716	2.02	-3.758	7.144	-4.252	-4.841	7.066	0.655	1.432	-0.759	-2.92	-1.318	7.897	8.676	9.718
6.476	1.996	-3.656	6.58	-3.952	-4.643	7.03	0.519	1.093	-0.94	-2.694	-1.432	7.223	8.354	9.181
6.436	2.015	-3.803	6.157	-3.84	-4.408	6.406	0.726	0.74	-1.1	-2.476	-1.399	6.133	7.742	8.758
6.624	2.274	-3.678	5.815	-3.314	-4.142	5.956	0.766	0.362	-1.094	-2.565	-1.105	5.451	7.586	8.513
6.932	2.563	-3.835	5.518	-3.166	-4.075	5.259	0.764	0.24	-1.145	-2.655	-1.139	4.679	7.074	8.698
7.145	2.801	-3.825	5.077	-3.213	-3.741	4.724	0.734	0.031	-1.398	-2.657	-1.335	4.192	6.778	8.707
6.976	2.739	-3.661	4.739	-3.169	-3.469	4.325	0.857	0.036	-1.703	-2.447	-1.495	3.488	6.358	8.419
7.157	2.716	-3.385	4.296	-2.917	-3.084	4.249	0.931	0.218	-1.726	-2.388	-1.217	2.938	5.974	7.9
7.038	2.583	-3.347	3.864	-2.861	-3.243	4.482	1.046	0.426	-1.527	-2.319	-1.104	2.131	5.494	8.004
7.074	2.504	-3.172	3.834	-2.591	-3.122	4.178	1.022	0.252	-1.491	-2.517	-1.032	1.727	5.184	7.602
6.932	2.438	-2.885	3.761	-2.454	-3.087	3.637	0.948	-0.069	-1.546	-2.653	-0.886	1.3	4.912	7.079
6.869	2.767	-2.359	3.223	-2.382	-2.773	3.489	1.195	-0.478	-1.408	-2.737	-0.731	1.241	4.811	6.864
6.404	2.643	-2.219	2.83	-2.429	-2.719	3.394	1.393	-0.717	-1.052	-2.691	-0.669	1.036	4.334	7.018
6.058	2.696	-2.238	2.616	-2.415	-2.762	3.428	1.612	-1.122	-0.997	-2.69	-0.498	0.833	4.299	6.929
5.894	2.728	-2.19	2.636	-2.32	-2.651	3.001	1.695	-1.531	-1.01	-2.826	-0.418	0.68	4.072	6.882
5.675	2.744	-1.829	2.433	-2.39	-2.469	3.2	1.444	-1.435	-1.089	-2.765	-0.151	0.561	3.888	6.792
Mooring at 142E, 2N
The data derived from an upward ADCP:
Time variable is:
735812	735843	735873	735904	735934	735965	735996	736024	736055	736085	736116	736146	736177	736208	736238
Depth variable is:
0	10	20	30	40	50	60	70	80	90	100	110	120	130	140	150	160	170	180	190	200	210	220	230	240	250	260	270	280	290	300	310	320	330	340	350	360	370	380	390	400	410	420	430	440	450	460	470	480	490
Meridional current variable is:
NaN	NaN	NaN	NaN	NaN	NaN	NaN	NaN	NaN	NaN	NaN	NaN	NaN	NaN	NaN
NaN	NaN	NaN	NaN	NaN	NaN	NaN	NaN	NaN	NaN	NaN	NaN	NaN	NaN	NaN
NaN	NaN	NaN	NaN	NaN	NaN	NaN	NaN	NaN	NaN	NaN	NaN	NaN	NaN	NaN
NaN	NaN	NaN	NaN	NaN	NaN	NaN	NaN	NaN	NaN	NaN	NaN	NaN	NaN	NaN
NaN	NaN	NaN	NaN	NaN	NaN	NaN	NaN	NaN	NaN	NaN	NaN	NaN	NaN	NaN
NaN	NaN	NaN	NaN	NaN	NaN	NaN	NaN	NaN	NaN	NaN	NaN	NaN	NaN	NaN
-26.436	-17.839	-7.787	-5.188	3.118	12.089	5.69	28.415	10.311	6.523	-0.569	-6.886	-12.827	-10.897	-18.704
-30.38	-7.233	-3.596	-0.679	2.154	11.365	5.534	17.933	9.062	4.119	4.127	-6.278	-11.454	-13.281	-21.999
-26.325	4.106	-2.384	3.899	2.55	9.564	6.117	9.174	5.025	1.483	4.628	-6.491	-7.941	-14.638	-22.203
-15.999	13.011	0.462	8.032	3.916	8.747	4.55	4.055	0.526	-0.056	3.754	-8.131	-3.689	-12.247	-21.728
-7.588	11.925	6.451	6.891	4.405	5.021	1.323	0.989	-2.665	1.765	3.108	-9.32	-1.853	-7.48	-19.354
-7.887	6.599	7.888	1.397	4.976	1.645	-0.063	-0.325	-5.119	2.986	3.329	-8.263	-2.313	-3.737	-19.044
-13.001	0.786	0.916	-5.245	2.447	1.084	-0.676	-0.45	-6.976	2.572	3.087	-6.631	-4.864	-3.496	-18.958
-14.714	-4.468	-10.388	-11.775	-2.652	-0.258	-1.729	-1.313	-9.367	0.601	2.343	-4.145	-7.362	-5.122	-18.625
-6.799	-4.581	-20.76	-14.975	-6.928	-2.541	-2.388	-2.714	-11.707	-1.423	0.482	-1.935	-8.248	-6.418	-18.6
8.61	1.202	-26.552	-14.7	-8.366	-5.07	-2.273	-4.583	-12.732	-5.052	-1.19	-0.63	-9.883	-9.523	-18.073
20.934	6.544	-27.584	-14.806	-9.576	-6.466	-1.427	-6.764	-12.95	-7.537	-3.719	0.107	-11.839	-12.622	-17.048
25.927	9.63	-24.955	-15.311	-10.887	-7.31	0.249	-8.558	-13.47	-9.165	-5.192	0.31	-12.363	-13.111	-14.152
22.134	13.357	-17.832	-15.671	-12.104	-7.415	2.278	-8.387	-13.945	-9.955	-5.703	0.134	-11.071	-11.94	-9.852
17.837	16.059	-8.428	-18.719	-12.002	-6.616	2.492	-9.036	-13.693	-10.926	-5.823	0.977	-8.814	-9.138	-7.199
15.984	13.973	-2.097	-20.43	-10.345	-6.201	2.579	-8.677	-12.774	-10.366	-6.547	1.328	-6.611	-6.038	-5.016
14.117	10.405	1.309	-14.274	-9.815	-7.338	3.16	-7.199	-11.666	-9.171	-7.046	1.837	-5.417	-3.296	-3.906
13.101	7.096	2.41	-5.322	-10.141	-8.205	3.886	-5.573	-9.177	-7.083	-5.649	1.548	-5.471	-1.559	-3.28
12.77	3.703	2.278	-0.285	-9.382	-7.736	4.471	-4.999	-6.492	-5.592	-4.678	1.533	-5.743	-0.662	-2.28
12.473	1.211	1.516	2.08	-7.409	-6.999	5.273	-4.298	-5.078	-4.273	-3.6	1.536	-5.645	0.423	-0.159
14	0.294	1.16	6.488	-5.519	-6.466	5.286	-3.772	-3.251	-2.511	-2.664	2.036	-5.773	1.607	2.095
16.896	0.608	0.956	10.726	-3.062	-5.415	5.236	-3.407	-1.268	-0.618	-1.594	2.204	-4.8	2.694	3.526
18.171	2.449	0.298	13.027	-0.661	-4.744	4.795	-3.824	0.103	0.7	0.215	2.795	-3.245	4.17	4.533
17.91	4.563	-0.076	14.189	0.461	-4.472	4.488	-3.799	0.808	1.398	1.559	3.369	-1.76	5.91	5.525
17.036	6.434	-1.068	14.43	0.025	-4.416	4.357	-4.522	1.393	1.762	2.472	4.416	-0.019	7.866	6.277
16.372	7.372	-1.454	14.459	0.119	-4.104	4.421	-4.984	1.758	1.602	2.782	6.04	2.151	9.864	7.047
16.194	7.901	-1.388	14.015	-0.123	-4.263	4.309	-5.505	1.945	1.385	2.74	6.625	3.653	11.18	7.544
16.165	7.503	-0.793	13.431	-0.212	-4.679	4.392	-5.402	2.026	1.018	2.362	6.818	5.033	12.41	7.817
15.868	6.839	-0.482	13.101	-0.478	-5.166	4.496	-5.109	1.958	0.865	2.304	6.874	6.235	13.33	7.831
15.555	6.138	-0.076	13.375	-0.144	-5.205	4.83	-4.439	2.144	0.618	2.082	6.583	7.124	14.008	7.917
15.317	5.793	-0.121	13.365	-0.228	-4.819	4.654	-3.843	2.049	0.238	1.434	6.601	7.61	14.037	8.058
14.551	4.889	-0.135	12.845	-0.28	-4.694	4.497	-3.525	2.114	-0.002	1.309	6.559	8.187	14.233	7.923
13.596	3.78	-0.833	11.643	-0.637	-4.54	4.13	-3.392	2.194	-0.306	1.329	6.377	8.291	14.099	7.766
12.019	2.786	-1.183	10.759	-0.537	-4.774	4.13	-3.278	2.098	-0.509	1.061	6.127	8.296	14.148	7.441
10.196	2.133	-1.419	9.584	-0.588	-4.723	4.23	-3.104	1.803	-0.674	0.796	5.921	7.682	13.77	6.916
8.229	1.602	-1.337	8.705	-0.539	-4.525	4.011	-3.324	1.511	-0.883	0.644	5.666	6.978	13.183	6.427
6.144	1.323	-1.209	7.751	-0.67	-4.377	3.834	-3.182	1.339	-0.98	0.53	5.279	6.194	12.328	5.938
5.978	2.565	1.08	6.657	1.49	-5.439	NaN	-2.78	-0.714	-1.526	-1.885	2.112	5.28	11.465	5.366
9.285	3.017	NaN	NaN	NaN	-3.813	NaN	NaN	NaN	5.8	1.8	2.4	5.526	10.001	NaN
20.833	NaN	NaN	NaN	NaN	NaN	NaN	NaN	NaN	NaN	NaN	NaN	4.911	9.443	NaN
NaN	NaN	NaN	NaN	NaN	NaN	NaN	NaN	NaN	NaN	NaN	NaN	2.2	11.303	NaN
NaN	NaN	NaN	NaN	NaN	NaN	NaN	NaN	NaN	NaN	NaN	NaN	NaN	19.9	NaN
NaN	NaN	NaN	NaN	NaN	NaN	NaN	NaN	NaN	NaN	NaN	NaN	NaN	NaN	NaN
NaN	NaN	NaN	NaN	NaN	NaN	NaN	NaN	NaN	NaN	NaN	NaN	NaN	NaN	NaN
NaN	NaN	NaN	NaN	NaN	NaN	NaN	NaN	NaN	NaN	NaN	NaN	NaN	NaN	NaN
NaN	NaN	NaN	NaN	NaN	NaN	NaN	NaN	NaN	NaN	NaN	NaN	NaN	NaN	NaN
NaN	NaN	NaN	NaN	NaN	NaN	NaN	NaN	NaN	NaN	NaN	NaN	NaN	NaN	NaN
NaN	NaN	NaN	NaN	NaN	NaN	NaN	NaN	NaN	NaN	NaN	NaN	NaN	NaN	NaN
NaN	NaN	NaN	NaN	NaN	NaN	NaN	NaN	NaN	NaN	NaN	NaN	NaN	NaN	NaN
NaN	NaN	NaN	NaN	NaN	NaN	NaN	NaN	NaN	NaN	NaN	NaN	NaN	NaN	NaN
NaN	NaN	NaN	NaN	NaN	NaN	NaN	NaN	NaN	NaN	NaN	NaN	NaN	NaN	NaN
NaN	NaN	NaN	NaN	NaN	NaN	NaN	NaN	NaN	NaN	NaN	NaN	NaN	NaN	NaN
NaN	NaN	NaN	NaN	NaN	NaN	NaN	NaN	NaN	NaN	NaN	NaN	NaN	NaN	NaN
NaN	NaN	NaN	NaN	NaN	NaN	NaN	NaN	NaN	NaN	NaN	NaN	NaN	NaN	NaN
NaN	NaN	NaN	NaN	NaN	NaN	NaN	NaN	NaN	NaN	NaN	NaN	NaN	NaN	NaN
NaN	NaN	NaN	NaN	NaN	NaN	NaN	NaN	NaN	NaN	NaN	NaN	NaN	NaN	NaN
NaN	NaN	NaN	NaN	NaN	NaN	NaN	NaN	NaN	NaN	NaN	NaN	NaN	NaN	NaN
NaN	NaN	NaN	NaN	NaN	NaN	NaN	NaN	NaN	NaN	NaN	NaN	NaN	NaN	NaN
NaN	NaN	NaN	NaN	NaN	NaN	NaN	NaN	NaN	NaN	NaN	NaN	NaN	NaN	NaN
NaN	NaN	NaN	NaN	NaN	NaN	NaN	NaN	NaN	NaN	NaN	NaN	NaN	NaN	NaN
NaN	NaN	NaN	NaN	NaN	NaN	NaN	NaN	NaN	NaN	NaN	NaN	NaN	NaN	NaN
Mooring at 142E, 2N
The data derived from a downward ADCP:
Time variable is:
735812	735843	735873	735904	735934	735965	735996	736024	736055	736085	736116	736146	736177	736208	736238
Depth variable is:
0	10	20	30	40	50	60	70	80	90	100	110	120	130	140	150	160	170	180	190	200	210	220	230	240	250	260	270	280	290	300	310	320	330	340	350	360	370	380	390	400	410	420	430	440	450	460	470	480	490
Meridional current variable is:
NaN	NaN	NaN	NaN	NaN	NaN	NaN	NaN	NaN	NaN	NaN	NaN	NaN	NaN	NaN
NaN	NaN	NaN	NaN	NaN	NaN	NaN	NaN	NaN	NaN	NaN	NaN	NaN	NaN	NaN
NaN	NaN	NaN	NaN	NaN	NaN	NaN	NaN	NaN	NaN	NaN	NaN	NaN	NaN	NaN
NaN	NaN	NaN	NaN	NaN	NaN	NaN	NaN	NaN	NaN	NaN	NaN	NaN	NaN	NaN
NaN	NaN	NaN	NaN	NaN	NaN	NaN	NaN	NaN	NaN	NaN	NaN	NaN	NaN	NaN
NaN	NaN	NaN	NaN	NaN	NaN	NaN	NaN	NaN	NaN	NaN	NaN	NaN	NaN	NaN
-8.9	NaN	NaN	NaN	NaN	NaN	NaN	NaN	NaN	NaN	NaN	NaN	NaN	NaN	NaN
-14.2	NaN	NaN	NaN	NaN	NaN	NaN	NaN	NaN	NaN	NaN	NaN	NaN	NaN	NaN
-7	NaN	NaN	NaN	NaN	NaN	NaN	NaN	NaN	NaN	NaN	NaN	NaN	NaN	NaN
24.65	NaN	NaN	NaN	NaN	NaN	NaN	NaN	NaN	NaN	NaN	NaN	NaN	NaN	NaN
26.2	NaN	NaN	NaN	NaN	NaN	NaN	NaN	NaN	NaN	NaN	NaN	NaN	NaN	NaN
23.9	NaN	NaN	NaN	NaN	NaN	NaN	NaN	NaN	NaN	NaN	NaN	NaN	NaN	NaN
25.6	NaN	NaN	NaN	NaN	NaN	NaN	NaN	NaN	NaN	NaN	NaN	NaN	NaN	NaN
38.65	NaN	NaN	NaN	NaN	NaN	NaN	NaN	NaN	NaN	NaN	NaN	NaN	NaN	NaN
38.5	NaN	NaN	NaN	NaN	NaN	NaN	NaN	NaN	NaN	NaN	NaN	NaN	NaN	NaN
29.5	NaN	NaN	NaN	NaN	NaN	NaN	NaN	NaN	NaN	NaN	NaN	NaN	NaN	NaN
34.3	NaN	NaN	NaN	NaN	NaN	NaN	NaN	NaN	NaN	NaN	NaN	NaN	NaN	NaN
47.55	NaN	NaN	NaN	NaN	NaN	NaN	NaN	NaN	NaN	NaN	NaN	NaN	NaN	NaN
47.2	NaN	NaN	NaN	NaN	NaN	NaN	NaN	NaN	NaN	NaN	NaN	NaN	NaN	NaN
36.4	NaN	NaN	NaN	NaN	NaN	NaN	NaN	NaN	NaN	NaN	NaN	NaN	NaN	NaN
29.3	NaN	NaN	NaN	NaN	NaN	NaN	NaN	NaN	NaN	NaN	NaN	NaN	NaN	NaN
26.85	NaN	NaN	NaN	NaN	NaN	NaN	NaN	NaN	NaN	NaN	NaN	NaN	NaN	NaN
30.9	NaN	NaN	NaN	NaN	NaN	NaN	NaN	NaN	NaN	NaN	NaN	NaN	NaN	NaN
27.7	NaN	NaN	NaN	NaN	NaN	NaN	NaN	NaN	NaN	NaN	NaN	NaN	NaN	NaN
27.3	NaN	NaN	NaN	NaN	NaN	NaN	NaN	NaN	NaN	NaN	NaN	NaN	NaN	NaN
NaN	NaN	NaN	NaN	NaN	NaN	NaN	NaN	NaN	NaN	NaN	NaN	NaN	NaN	NaN
NaN	NaN	NaN	NaN	NaN	NaN	NaN	NaN	NaN	NaN	NaN	NaN	NaN	NaN	NaN
NaN	NaN	NaN	NaN	NaN	NaN	NaN	NaN	NaN	NaN	NaN	NaN	NaN	NaN	NaN
NaN	NaN	NaN	NaN	NaN	NaN	NaN	NaN	NaN	NaN	NaN	NaN	NaN	NaN	NaN
NaN	NaN	NaN	NaN	NaN	NaN	NaN	NaN	NaN	NaN	NaN	NaN	NaN	NaN	NaN
NaN	NaN	NaN	NaN	NaN	NaN	NaN	NaN	NaN	NaN	NaN	NaN	NaN	NaN	NaN
NaN	NaN	NaN	NaN	NaN	NaN	NaN	NaN	NaN	NaN	NaN	NaN	NaN	NaN	NaN
NaN	NaN	NaN	NaN	NaN	NaN	NaN	NaN	NaN	NaN	NaN	NaN	NaN	NaN	NaN
NaN	NaN	NaN	NaN	NaN	NaN	NaN	NaN	NaN	NaN	NaN	NaN	NaN	NaN	NaN
NaN	NaN	NaN	NaN	NaN	NaN	NaN	NaN	NaN	NaN	NaN	NaN	NaN	NaN	NaN
NaN	NaN	NaN	NaN	NaN	NaN	NaN	NaN	NaN	NaN	NaN	NaN	NaN	NaN	NaN
NaN	NaN	NaN	NaN	NaN	NaN	NaN	NaN	NaN	NaN	NaN	NaN	NaN	NaN	NaN
NaN	NaN	NaN	NaN	NaN	NaN	NaN	NaN	NaN	NaN	NaN	NaN	NaN	NaN	NaN
NaN	NaN	NaN	NaN	NaN	NaN	NaN	NaN	NaN	NaN	NaN	NaN	NaN	NaN	NaN
NaN	NaN	NaN	NaN	NaN	NaN	NaN	NaN	NaN	NaN	NaN	NaN	NaN	NaN	NaN
NaN	NaN	NaN	NaN	NaN	NaN	NaN	NaN	NaN	NaN	NaN	NaN	NaN	NaN	NaN
NaN	NaN	NaN	NaN	NaN	NaN	NaN	NaN	NaN	NaN	NaN	NaN	NaN	NaN	NaN
NaN	NaN	NaN	NaN	NaN	NaN	NaN	NaN	NaN	NaN	NaN	NaN	NaN	NaN	NaN
NaN	NaN	NaN	NaN	NaN	NaN	NaN	NaN	NaN	NaN	NaN	NaN	NaN	NaN	NaN
NaN	NaN	NaN	NaN	NaN	NaN	NaN	NaN	NaN	NaN	NaN	NaN	NaN	NaN	NaN
-0.199	0.46	-0.953	7.057	0.096	-6.034	3.736	-2.855	0.856	-0.879	-0.769	2.054	4.391	9.496	2.62
2.325	1.171	-0.755	7.143	0.445	-6.244	3.854	-2.768	0.908	-0.571	-1.54	1.679	4.117	9.595	2.369
4.747	0.939	-0.877	6.437	0.722	-6.45	3.827	-2.62	1.242	-0.363	-2.296	1.006	3.806	9.239	2.179
5.912	0.897	-0.599	5.699	0.599	-6.194	3.942	-2.5	1.12	-0.406	-3.528	0.141	3.715	8.938	2.108
6.787	1.413	-0.413	4.543	0.389	-5.646	4.045	-2.479	0.803	-0.436	-4.086	-0.881	3.264	8.618	2.139
7.221	1.953	-0.337	3.77	0.191	-5.141	4.205	-2.295	0.352	-0.764	-4.476	-1.658	2.735	8.2	2.57
7.092	2.087	-0.536	2.962	0.183	-4.595	4.106	-1.868	-0.235	-0.731	-4.229	-2.216	2.157	8.079	2.934
6.659	2.108	-0.381	2.81	0.477	-4.078	3.747	-1.665	-0.524	-0.42	-4.276	-2.865	1.388	8.105	2.93
5.981	2.381	-0.411	2.561	0.472	-3.82	3.339	-1.538	-0.754	-0.364	-3.858	-3.303	0.549	7.855	2.524
5.191	2.68	-0.432	2.646	0.454	-3.537	2.901	-1.585	-1.041	-0.336	-3.561	-3.569	-0.276	7.578	2.229
4.752	2.421	-0.567	2.81	0.301	-3.267	2.327	-1.409	-1.083	-0.059	-3.198	-3.558	-1.185	7.34	1.868
4.377	2.306	-0.275	2.977	0.197	-2.935	2.078	-1.228	-1.356	0.009	-3.205	-3.575	-1.915	7.363	1.54
4.328	2.485	-0.143	2.75	-0.026	-2.715	2.051	-1.263	-1.684	0.032	-2.905	-3.503	-2.635	7.211	1.13
4.016	2.8	-0.484	2.368	-0.279	-2.268	2.182	-1.407	-2.084	-0.36	-3.152	-3.753	-3.112	6.889	1.26
3.501	3.056	-0.896	1.62	-0.613	-1.992	2.492	-1.703	-2.61	-0.747	-3.221	-3.907	-3.474	6.682	1.552
3.093	3.575	-1.039	0.877	-1.127	-1.337	2.65	-2.286	-3.084	-1.429	-3.643	-4.08	-3.219	6.166	1.875
3.07	3.796	-1.261	0.057	-1.709	-0.697	2.773	-2.437	-3.401	-1.804	-3.615	-4.198	-3.033	5.857	2.089
3.297	3.998	-1.864	-0.841	-2.385	0.077	2.496	-2.547	-3.945	-2.146	-3.604	-4.071	-2.545	5.512	2.581
3.642	3.852	-2.581	-1.997	-2.626	0.578	1.953	-2.688	-4.658	-2.347	-3.047	-3.814	-2.107	5.21	2.472
3.664	3.721	-3.128	-3.099	-3.212	1.074	1.454	-2.782	-5.336	-2.378	-2.461	-3.54	-1.588	4.772	2.323
3.862	4.275	-3.49	-4.35	-4.112	1.263	1.268	-2.951	-5.96	-2.484	-1.7	-3.427	-1.431	4.449	2.037
Mooring at 142E, 1N
The data derived from an upward ADCP:
Time variable is:
735812	735843	735873	735904	735934	735965	735996	736024	736055	736085	736116	736146	736177	736208	736238
Depth variable is:
0	10	20	30	40	50	60	70	80	90	100	110	120	130	140	150	160	170	180	190	200	210	220	230	240	250	260	270	280	290	300	310	320	330	340	350	360	370	380	390	400	410	420	430	440	450	460	470	480	490
Meridional current variable is:
NaN	NaN	NaN	NaN	NaN	NaN	NaN	NaN	NaN	NaN	NaN	NaN	NaN	NaN	NaN
NaN	NaN	NaN	NaN	NaN	NaN	NaN	NaN	NaN	NaN	NaN	NaN	NaN	NaN	NaN
NaN	NaN	NaN	NaN	NaN	NaN	NaN	NaN	NaN	NaN	NaN	NaN	NaN	NaN	NaN
NaN	NaN	NaN	NaN	NaN	NaN	NaN	NaN	NaN	NaN	NaN	NaN	NaN	NaN	NaN
NaN	NaN	NaN	NaN	NaN	NaN	NaN	NaN	NaN	NaN	NaN	NaN	NaN	NaN	NaN
4.533	NaN	NaN	NaN	NaN	7.408	NaN	19.756	12.748	1.273	-18.102	-8.981	-4.731	-5.407	NaN
-1.084	-13.673	-11.032	-5.229	6.005	15.689	12.745	21.943	13.279	0.237	-12.047	-12.459	-15.372	-6.307	-6.164
-8.674	-13.821	-9.053	-2.18	9.23	23.614	17.599	26.467	11.616	3.111	-3.769	-10.205	-16.94	-7.303	-7.692
-18.419	-11.965	-4.771	3.934	10.31	24.298	16.338	24.138	7.495	4.542	5.487	-3.951	-12.802	-9.001	-9.242
-12.781	-2.932	-0.774	7.152	6.978	16.847	9.763	11.232	2.296	2.861	9.66	-2.671	-4.941	-9.637	-11.762
-4.232	9.724	4.694	5.005	3.723	6.946	4.076	3.216	-1.015	0.429	9.741	-6.419	-0.005	-7.552	-11.992
-0.646	14.44	9.854	2.518	0.931	0.748	1.002	1.271	-6.357	0.288	7.634	-9.298	1.215	-3.758	-10.014
-2.043	8.538	5.606	-0.254	-3.394	-2.612	-0.841	2.779	-7.15	2.688	6.313	-7.422	-1.103	-1.561	-9.907
2.201	3.087	-6.403	-6.17	-6.421	-3.611	-0.044	3.493	-6.844	4.616	5.651	-3.693	-3.558	-3.226	-11.998
7.994	6.868	-16.062	-8.867	-8.157	-3.053	4.369	4.252	-7.854	4.033	4.849	-2.234	-5.235	-5.601	-12.897
17.17	12.277	-19.178	-8.442	-7.978	-3.728	8.374	3.841	-9.048	3.533	1.569	-1.713	-5.986	-5.224	-12.464
21.29	13.344	-16.074	-7.752	-6.185	-6.752	8.997	1.52	-9.457	3.637	-0.378	1.268	-7.02	-3.705	-8.433
17.305	12.918	-9.326	-6.908	-4.08	-10.317	9.782	-0.103	-9.862	3.866	-1.166	3.571	-8.859	-4.803	-3.757
13.2	14.502	-0.469	-4.974	-3.188	-11.09	9.19	-1.035	-9.412	3.917	-0.303	5.232	-9.296	-5.031	0.006
11.719	18.722	5.563	-4.616	-2.358	-9.948	8.485	-0.679	-9.054	3.909	2.004	5.378	-8.586	-3.995	2.155
11.985	22.649	8.224	-4.86	-1.616	-9.376	7.031	-0.403	-8.984	3.337	4.457	3.099	-6.337	-2.848	3.032
11.871	21.636	8.712	-3.095	-0.853	-8.312	5.412	-0.096	-7.931	3.533	5.352	-0.23	-4.555	-3.075	3.004
12.706	18.276	9.211	1.93	-0.254	-7.793	3.848	-0.053	-6.377	3.768	5.557	-1.151	-4.3	-3.033	2.869
13.912	15.137	9.693	6.157	-0.106	-7.491	3.751	0.633	-3.937	3.158	4.52	-1.409	-3.556	-2.569	2.75
12.996	10.298	8.477	7.49	-1.31	-6.538	4.466	1.439	-3.077	2.882	4.139	-0.553	-2.806	-1.89	3.345
10.268	3.687	5.317	6.546	-2.705	-6.251	4.041	2.735	-3.347	3.764	4.598	-0.797	-2.323	-1.865	3.634
7.387	-2.383	1.75	4.967	-3.05	-6.25	3.862	2.841	-2.628	4.063	4.002	-0.919	-2.515	-1.543	3.238
5.93	-5.389	0.672	4.564	-2.881	-5.765	3.978	2.263	-1.26	3.722	3.935	-1.202	-2.693	-0.917	2.862
3.984	-6.058	1.763	6.257	-2.587	-4.73	4.007	1.789	0.087	3.122	3.922	-0.362	-2.637	-0.616	1.923
2.242	-4.345	2.787	7.901	-2.281	-4.027	4.708	1.495	1.192	2.999	4.169	1.226	-2.978	-0.304	0.186
1.622	-2.055	3.354	7.861	-2.628	-3.378	4.73	1.187	1.746	3.097	4.682	2.624	-3.416	-0.511	-0.926
2.716	-0.329	3.302	6.26	-3.028	-2.862	4.624	1.211	2.015	2.931	5.021	3.346	-3.67	-1.113	-0.968
4.65	0.072	2.401	3.841	-2.754	-2.31	4.162	1.065	1.779	1.982	4.942	3.95	-4.473	-1.595	-0.996
6.432	0.061	1.754	2.862	-2.143	-2.172	4.155	0.654	1.093	0.886	4.271	3.913	-4.977	-0.998	-1.534
7.438	-0.14	0.975	2.251	-2.031	-1.999	3.94	0.343	0.895	0.155	3.736	4.013	-4.924	-0.182	-2.023
8.059	0.192	0.268	1.977	-2.225	-2.145	3.534	0.126	0.873	-0.108	2.882	3.64	-4.338	0.685	-2.037
9.147	1.449	-1.017	2.167	-2.473	-2.569	3.694	-0.407	0.992	-0.049	2.852	3.876	-3.282	1.626	-1.279
9.619	3.107	-1.736	3.201	-2.417	-2.836	4.265	-0.937	1.014	-0.184	3.287	3.363	-1.972	2.081	0.256
NaN	4.352	-1.066	4.529	-1.805	-4.33	5.159	-4.711	-7.5	-13.45	NaN	-1.8	11.8	5.54	1.703
NaN	1.914	-2.978	11.685	-3.139	-11.05	3.369	NaN	NaN	NaN	NaN	NaN	NaN	2.036	3.156
NaN	3.471	4.225	18.7	5.654	NaN	4.318	NaN	NaN	NaN	NaN	NaN	NaN	NaN	4.304
NaN	5.8	NaN	NaN	NaN	NaN	NaN	NaN	NaN	NaN	NaN	NaN	NaN	NaN	4.448
NaN	NaN	NaN	NaN	NaN	NaN	NaN	NaN	NaN	NaN	NaN	NaN	NaN	NaN	11.677
NaN	NaN	NaN	NaN	NaN	NaN	NaN	NaN	NaN	NaN	NaN	NaN	NaN	NaN	8.675
NaN	NaN	NaN	NaN	NaN	NaN	NaN	NaN	NaN	NaN	NaN	NaN	NaN	NaN	NaN
NaN	NaN	NaN	NaN	NaN	NaN	NaN	NaN	NaN	NaN	NaN	NaN	NaN	NaN	NaN
NaN	NaN	NaN	NaN	NaN	NaN	NaN	NaN	NaN	NaN	NaN	NaN	NaN	NaN	NaN
NaN	NaN	NaN	NaN	NaN	NaN	NaN	NaN	NaN	NaN	NaN	NaN	NaN	NaN	NaN
NaN	NaN	NaN	NaN	NaN	NaN	NaN	NaN	NaN	NaN	NaN	NaN	NaN	NaN	NaN
NaN	NaN	NaN	NaN	NaN	NaN	NaN	NaN	NaN	NaN	NaN	NaN	NaN	NaN	NaN
NaN	NaN	NaN	NaN	NaN	NaN	NaN	NaN	NaN	NaN	NaN	NaN	NaN	NaN	NaN
NaN	NaN	NaN	NaN	NaN	NaN	NaN	NaN	NaN	NaN	NaN	NaN	NaN	NaN	NaN
NaN	NaN	NaN	NaN	NaN	NaN	NaN	NaN	NaN	NaN	NaN	NaN	NaN	NaN	NaN
NaN	NaN	NaN	NaN	NaN	NaN	NaN	NaN	NaN	NaN	NaN	NaN	NaN	NaN	NaN
NaN	NaN	NaN	NaN	NaN	NaN	NaN	NaN	NaN	NaN	NaN	NaN	NaN	NaN	NaN
NaN	NaN	NaN	NaN	NaN	NaN	NaN	NaN	NaN	NaN	NaN	NaN	NaN	NaN	NaN
NaN	NaN	NaN	NaN	NaN	NaN	NaN	NaN	NaN	NaN	NaN	NaN	NaN	NaN	NaN
NaN	NaN	NaN	NaN	NaN	NaN	NaN	NaN	NaN	NaN	NaN	NaN	NaN	NaN	NaN
NaN	NaN	NaN	NaN	NaN	NaN	NaN	NaN	NaN	NaN	NaN	NaN	NaN	NaN	NaN
NaN	NaN	NaN	NaN	NaN	NaN	NaN	NaN	NaN	NaN	NaN	NaN	NaN	NaN	NaN
NaN	NaN	NaN	NaN	NaN	NaN	NaN	NaN	NaN	NaN	NaN	NaN	NaN	NaN	NaN
NaN	NaN	NaN	NaN	NaN	NaN	NaN	NaN	NaN	NaN	NaN	NaN	NaN	NaN	NaN
NaN	NaN	NaN	NaN	NaN	NaN	NaN	NaN	NaN	NaN	NaN	NaN	NaN	NaN	NaN
NaN	NaN	NaN	NaN	NaN	NaN	NaN	NaN	NaN	NaN	NaN	NaN	NaN	NaN	NaN
NaN	NaN	NaN	NaN	NaN	NaN	NaN	NaN	NaN	NaN	NaN	NaN	NaN	NaN	NaN
NaN	NaN	NaN	NaN	NaN	NaN	NaN	NaN	NaN	NaN	NaN	NaN	NaN	NaN	NaN
Mooring at 142E, 1N
The data derived from a downward ADCP:
Time variable is:
735812	735843	735873	735904	735934	735965	735996	736024	736055	736085	736116	736146	736177	736208	736238
Depth variable is:
0	10	20	30	40	50	60	70	80	90	100	110	120	130	140	150	160	170	180	190	200	210	220	230	240	250	260	270	280	290	300	310	320	330	340	350	360	370	380	390	400	410	420	430	440	450	460	470	480	490
Meridional current variable is:
NaN	NaN	NaN	NaN	NaN	NaN	NaN	NaN	NaN	NaN	NaN	NaN	NaN	NaN	NaN
NaN	NaN	NaN	NaN	NaN	NaN	NaN	NaN	NaN	NaN	NaN	NaN	NaN	NaN	NaN
NaN	NaN	NaN	NaN	NaN	NaN	NaN	NaN	NaN	NaN	NaN	NaN	NaN	NaN	NaN
NaN	NaN	NaN	NaN	NaN	NaN	NaN	NaN	NaN	NaN	NaN	NaN	NaN	NaN	NaN
NaN	NaN	NaN	NaN	NaN	NaN	NaN	NaN	NaN	NaN	NaN	NaN	NaN	NaN	NaN
NaN	NaN	NaN	NaN	NaN	NaN	NaN	NaN	NaN	NaN	NaN	NaN	NaN	NaN	NaN
NaN	NaN	NaN	NaN	NaN	NaN	NaN	NaN	NaN	NaN	NaN	NaN	NaN	NaN	NaN
NaN	NaN	NaN	NaN	NaN	NaN	NaN	NaN	NaN	NaN	NaN	NaN	NaN	NaN	NaN
NaN	NaN	NaN	NaN	NaN	NaN	NaN	NaN	NaN	NaN	NaN	NaN	NaN	NaN	NaN
NaN	NaN	NaN	NaN	NaN	NaN	NaN	NaN	NaN	NaN	NaN	NaN	NaN	NaN	NaN
NaN	NaN	NaN	NaN	NaN	NaN	NaN	NaN	NaN	NaN	NaN	NaN	NaN	NaN	NaN
NaN	NaN	NaN	NaN	NaN	NaN	NaN	NaN	NaN	NaN	NaN	NaN	NaN	NaN	NaN
NaN	NaN	NaN	NaN	NaN	NaN	NaN	NaN	NaN	NaN	NaN	NaN	NaN	NaN	NaN
NaN	NaN	NaN	NaN	NaN	NaN	NaN	NaN	NaN	NaN	NaN	NaN	NaN	NaN	NaN
NaN	NaN	NaN	NaN	NaN	NaN	NaN	NaN	NaN	NaN	NaN	NaN	NaN	NaN	NaN
NaN	NaN	NaN	NaN	NaN	NaN	NaN	NaN	NaN	NaN	NaN	NaN	NaN	NaN	NaN
NaN	NaN	NaN	NaN	NaN	NaN	NaN	NaN	NaN	NaN	NaN	NaN	NaN	NaN	NaN
NaN	NaN	NaN	NaN	NaN	NaN	NaN	NaN	NaN	NaN	NaN	NaN	NaN	NaN	NaN
NaN	NaN	NaN	NaN	NaN	NaN	NaN	NaN	NaN	NaN	NaN	NaN	NaN	NaN	NaN
NaN	NaN	NaN	NaN	NaN	NaN	NaN	NaN	NaN	NaN	NaN	NaN	NaN	NaN	NaN
NaN	NaN	NaN	NaN	NaN	NaN	NaN	NaN	NaN	NaN	NaN	NaN	NaN	NaN	NaN
NaN	NaN	NaN	NaN	NaN	NaN	NaN	NaN	NaN	NaN	NaN	NaN	NaN	NaN	NaN
NaN	NaN	NaN	NaN	NaN	NaN	NaN	NaN	NaN	NaN	NaN	NaN	NaN	NaN	NaN
NaN	NaN	NaN	NaN	NaN	NaN	NaN	NaN	NaN	NaN	NaN	NaN	NaN	NaN	NaN
NaN	NaN	NaN	NaN	NaN	NaN	NaN	NaN	NaN	NaN	NaN	NaN	NaN	NaN	NaN
NaN	NaN	NaN	NaN	NaN	NaN	NaN	NaN	NaN	NaN	NaN	NaN	NaN	NaN	NaN
NaN	NaN	NaN	NaN	NaN	NaN	NaN	NaN	NaN	NaN	NaN	NaN	NaN	NaN	NaN
NaN	NaN	NaN	NaN	NaN	NaN	NaN	NaN	NaN	NaN	NaN	NaN	NaN	NaN	NaN
NaN	NaN	NaN	NaN	NaN	NaN	NaN	NaN	NaN	NaN	NaN	NaN	NaN	NaN	NaN
NaN	NaN	NaN	NaN	NaN	NaN	NaN	NaN	NaN	NaN	NaN	NaN	NaN	NaN	NaN
NaN	NaN	NaN	NaN	NaN	NaN	NaN	NaN	NaN	NaN	NaN	NaN	NaN	NaN	NaN
NaN	NaN	NaN	NaN	NaN	NaN	NaN	NaN	NaN	NaN	NaN	NaN	NaN	NaN	NaN
NaN	NaN	NaN	NaN	NaN	NaN	NaN	NaN	NaN	NaN	NaN	NaN	NaN	NaN	NaN
NaN	NaN	NaN	NaN	NaN	NaN	NaN	NaN	NaN	NaN	NaN	NaN	NaN	NaN	NaN
NaN	NaN	NaN	NaN	NaN	NaN	NaN	NaN	NaN	NaN	NaN	NaN	NaN	NaN	NaN
NaN	NaN	NaN	NaN	NaN	NaN	NaN	NaN	NaN	NaN	NaN	NaN	NaN	NaN	NaN
NaN	NaN	NaN	NaN	NaN	NaN	NaN	NaN	NaN	NaN	NaN	NaN	NaN	NaN	NaN
NaN	NaN	NaN	NaN	NaN	NaN	NaN	NaN	NaN	NaN	NaN	NaN	NaN	NaN	NaN
NaN	NaN	NaN	NaN	NaN	NaN	NaN	NaN	NaN	NaN	NaN	NaN	NaN	NaN	NaN
NaN	NaN	NaN	NaN	NaN	NaN	NaN	NaN	NaN	NaN	NaN	NaN	NaN	NaN	NaN
NaN	NaN	NaN	NaN	NaN	NaN	NaN	NaN	NaN	NaN	NaN	NaN	NaN	NaN	NaN
6.081	-2.836	3.6	1.312	-0.158	-2.552	3.329	-2.078	0.957	-1.234	-1.7	3.283	-0.814	1.515	NaN
8.291	-0.184	-2.129	4.067	0.041	-4.923	2.921	-2.218	1.233	-1.04	-1.909	3.538	-1.328	3.102	2.116
4.911	-0.772	-1.944	4.059	-0.083	-5.313	2.794	-2.215	0.87	-0.961	-2.346	2.935	-1.481	2.462	2.002
2.771	-1.377	-1.754	3.855	-0.69	-5.506	2.557	-2.085	0.637	-0.89	-2.108	2.523	-1.29	2.097	1.139
0.822	-1.775	-1.688	3.755	-1.542	-5.342	2.32	-1.758	0.327	-0.784	-1.697	2.117	-0.534	1.742	-0.29
-0.088	-1.853	-1.531	3.242	-2.223	-4.803	2.665	-1.748	0.015	-0.841	-1.098	2.497	0.363	1.441	-1.933
-0.801	-1.522	-0.918	2.552	-2.391	-4.37	2.801	-1.512	-0.449	-0.843	-0.679	2.311	1.082	1.527	-3.248
-0.616	-0.924	-0.289	1.512	-2.602	-4.006	2.512	-1.379	-0.876	-0.86	-0.653	2.183	0.987	1.441	-4.205
-0.402	-0.356	-0.038	0.22	-2.603	-3.53	2.243	-1.492	-1.52	-0.673	-1.075	1.542	0.482	1.238	-4.613
0.099	0.073	-0.013	-0.807	-2.092	-3.18	1.854	-1.347	-2.139	-0.313	-1.591	1.497	-0.543	1.355	-3.703
-0.647	0.449	-0.077	-1.194	-1.697	-2.837	1.475	-0.8	-2.514	-0.017	-2.193	0.672	-0.726	1.566	-3.148
-0.751	0.702	-0.256	-1.173	-1.489	-2.411	0.974	-0.231	-2.47	0.087	-2.382	-0.127	-0.606	1.392	-2.839
-1.205	1.029	-0.168	-1.224	-1.425	-1.768	0.683	0.666	-2.445	0.018	-2.392	-1.899	-0.766	0.817	-2.892
-2.082	1.627	0.326	-1.328	-1.1	-1.359	0.798	0.953	-2.469	-0.033	-2.514	-3.195	-1.029	0.175	-2.665
-3.196	1.819	0.897	-1.019	-0.613	-1.064	0.775	1.186	-2.515	-0.246	-2.854	-5.002	-1.306	0.014	-2.176
-3.69	1.77	1.16	-0.886	-0.238	-0.879	0.593	1.086	-2.209	-0.265	-3.213	-6.056	-1.359	0.308	-1.558
-4.088	1.203	1.021	-0.623	-0.046	-0.313	0.49	0.741	-1.621	-0.26	-3.887	-7.257	-1.428	1.04	-1.164
-3.864	0.337	0.437	-0.327	-0.049	0.325	0.541	0.323	-0.825	-0.195	-4.182	-7.927	-1.786	2.054	-0.897
-3.953	-0.444	-0.197	-0.017	-0.136	0.634	0.176	-0.171	-0.288	-0.083	-4.432	-8.428	-1.823	2.694	-0.429
-3.718	-0.824	-0.8	0.183	-0.488	0.9	-0.249	-0.388	-0.074	-0.149	-4.225	-8.146	-2.184	2.998	0.27
-3.331	-1.223	-1.145	0.597	-0.777	1.103	-0.383	-0.919	-0.291	0.152	-3.766	-7.133	-2.652	2.963	0.985
-2.37	-0.674	-1.203	0.383	-0.572	1.491	-0.215	-1.414	-0.753	0.391	-2.681	-5.686	-3.15	2.863	1.22
-1.074	-0.112	-1.24	-0.26	-0.428	1.913	-0.257	-1.864	-1.635	0.641	-1.987	-4.384	-3.195	2.528	1.039
0.098	0.212	-1.488	-0.775	-0.316	2.413	-0.308	-2.201	-2.358	1.039	-1.597	-3.688	-2.99	2.255	0.662
1.013	0.404	-1.782	-1.011	-0.339	2.988	-0.16	-2.412	-3.102	1.575	-1.444	-3.263	-2.464	2.209	0.141
Mooring at 142E, 0N
The data derived from an upward ADCP:
Time variable is:
735812	735843	735873	735904	735934	735965	735996	736024	736055	736085	736116	736146	736177	736208	736238
Depth variable is:
0	10	20	30	40	50	60	70	80	90	100	110	120	130	140	150	160	170	180	190	200	210	220	230	240	250	260	270	280	290	300	310	320	330	340	350	360	370	380	390	400	410	420	430	440	450	460	470	480	490
Meridional current variable is:
NaN	NaN	NaN	NaN	NaN	NaN	NaN	NaN	NaN	NaN	NaN	NaN	NaN	NaN	NaN
NaN	NaN	NaN	NaN	NaN	NaN	NaN	NaN	NaN	NaN	NaN	NaN	NaN	NaN	NaN
NaN	NaN	NaN	NaN	NaN	NaN	NaN	NaN	NaN	NaN	NaN	NaN	NaN	NaN	NaN
NaN	NaN	NaN	NaN	NaN	NaN	NaN	NaN	NaN	NaN	NaN	NaN	NaN	NaN	NaN
NaN	NaN	NaN	NaN	NaN	NaN	NaN	NaN	NaN	NaN	NaN	NaN	NaN	NaN	NaN
NaN	NaN	NaN	NaN	NaN	NaN	NaN	NaN	NaN	NaN	NaN	NaN	NaN	NaN	NaN
9.822	-12.463	-6.589	1.993	7.474	17.807	16.937	3.444	11.74	-0.596	-8.329	-10.261	-13.929	-2.445	-2.635
2.414	-11.702	-8.873	6.513	4.543	20.062	20.587	7.831	7.14	1.328	-4.324	-4.706	-12.46	-4.048	-2.888
-6.258	-6.253	-7.01	6.046	1.612	14.895	13.603	9.002	1.063	2.316	-1.917	-0.578	-8.515	-6.725	-3.424
-11.374	0.711	0.539	-0.363	-2.698	6.465	2.983	7.728	-1.391	0.984	0.41	-0.73	-3.067	-7.436	-4.496
-10.451	4.212	6.491	-4.481	-6.872	2.803	-3.883	8.803	-2.757	-2.36	4.268	-3.791	1.175	-5.271	-6.077
-6.696	2.361	2.843	-3.93	-7.504	7.645	-1.532	12.128	-4.051	-3.506	7.397	-6.513	-1.552	-1.796	-7.096
0.722	1.822	-5.37	-3.457	-5.535	10.315	4.147	11.472	-4.113	-1.029	8.494	-7.324	-5.826	-1.059	-7.54
8.048	5.495	-10.489	-5.18	-3.719	8.519	9.074	8.518	-1.664	2.346	9.107	-7.325	-4.792	-3.544	-9.077
14.582	5.301	-10.29	-6.989	0.761	0.639	12.361	4.678	-1.461	5.791	9.334	-4.842	-2.577	-3.777	-8.201
16.155	3.47	-5.802	-7.04	4.36	-9.125	13.406	1.88	-3.303	8.639	7.563	0.991	-4.073	-0.919	-4.289
14.514	6.675	-1.528	-4.714	4.083	-14.428	14.579	-0.455	-4.27	13.27	5.649	7.321	-4.256	1.453	0.522
14.153	11.277	0.974	-0.233	3.037	-15.955	17.416	-1.896	-3.081	16.754	4.81	11.95	-3.056	3.731	4.543
17.346	15.829	2.657	2.482	3.522	-13.42	17.639	-4.004	-1.472	18.437	7.005	11.902	-0.276	6.008	7.525
19.198	19.467	3.866	1.066	5.328	-10.359	10.438	-3.724	-2.204	16.669	9.76	6.295	1.882	5.488	8.387
17.8	21.564	5.876	0.524	6.482	-9.025	3.654	0.629	-4.238	12.28	10.917	0.199	3.4	2.199	7.324
15.209	20.792	8.741	3.438	6.471	-9.443	2.013	5.776	-5.452	7.369	10.196	-2.459	2.673	-0.776	5.398
15.836	18.41	9.796	6.302	5.405	-10.405	5.055	11.693	-4.94	2.857	7.456	-1.434	1.503	-2.287	5.258
17.265	15.258	8.418	6.422	3.962	-10.17	7.677	14.195	-2.745	0.942	5.706	2.512	2.548	-2.139	6.804
18.764	12.822	5.65	5.498	2.309	-7.505	8.029	13.49	-1.58	0.489	5.939	4.891	5.066	-0.862	9.004
18.404	10.081	3.291	4.718	0.156	-5.204	6.803	10.538	-1.223	1.488	7.934	5.439	5.703	0.189	9.905
14.939	6.057	0.97	3.745	-1.166	-4.355	5.21	7.91	-0.139	4.533	10.002	5	5.07	1.18	9.077
9.754	2.08	-1.936	3.343	-1.474	-5.136	5.026	8.226	1.683	6.764	9.633	3.374	4.909	0.899	7.356
4.764	-0.486	-2.923	3.184	-0.823	-6.241	5.803	8.176	3.565	7.109	6.684	1.114	3.94	0.505	6.418
2.561	-1.652	-1.201	4.717	0.234	-6.276	5.989	8.884	4.593	8.609	7.009	-0.059	3.064	0.31	7.233
1.88	-2.01	2.387	6.538	0.643	-3.972	3.513	7.105	5.901	7.702	6.925	-1.423	2.037	-0.109	6.506
1.309	-2.79	4.897	5.378	0.72	-4.001	0.914	6.324	6.63	7.848	5.903	-0.005	0.977	-0.594	3.15
-1.465	-2.069	5.227	1.332	-1.813	NaN	NaN	NaN	NaN	NaN	NaN	NaN	3.554	0.551	-0.677
NaN	-1.703	4.692	NaN	NaN	NaN	NaN	NaN	NaN	NaN	NaN	NaN	-6.5	0.623	-1.597
NaN	4.45	NaN	NaN	NaN	NaN	NaN	NaN	NaN	NaN	NaN	NaN	NaN	-1.805	-2.012
NaN	NaN	NaN	NaN	NaN	NaN	NaN	NaN	NaN	NaN	NaN	NaN	NaN	-6.558	3.998
NaN	NaN	NaN	NaN	NaN	NaN	NaN	NaN	NaN	NaN	NaN	NaN	NaN	NaN	6.211
NaN	NaN	NaN	NaN	NaN	NaN	NaN	NaN	NaN	NaN	NaN	NaN	NaN	NaN	7.295
NaN	NaN	NaN	NaN	NaN	NaN	NaN	NaN	NaN	NaN	NaN	NaN	NaN	NaN	NaN
NaN	NaN	NaN	NaN	NaN	NaN	NaN	NaN	NaN	NaN	NaN	NaN	NaN	NaN	NaN
NaN	NaN	NaN	NaN	NaN	NaN	NaN	NaN	NaN	NaN	NaN	NaN	NaN	NaN	NaN
NaN	NaN	NaN	NaN	NaN	NaN	NaN	NaN	NaN	NaN	NaN	NaN	NaN	NaN	NaN
NaN	NaN	NaN	NaN	NaN	NaN	NaN	NaN	NaN	NaN	NaN	NaN	NaN	NaN	NaN
NaN	NaN	NaN	NaN	NaN	NaN	NaN	NaN	NaN	NaN	NaN	NaN	NaN	NaN	NaN
NaN	NaN	NaN	NaN	NaN	NaN	NaN	NaN	NaN	NaN	NaN	NaN	NaN	NaN	NaN
NaN	NaN	NaN	NaN	NaN	NaN	NaN	NaN	NaN	NaN	NaN	NaN	NaN	NaN	NaN
NaN	NaN	NaN	NaN	NaN	NaN	NaN	NaN	NaN	NaN	NaN	NaN	NaN	NaN	NaN
NaN	NaN	NaN	NaN	NaN	NaN	NaN	NaN	NaN	NaN	NaN	NaN	NaN	NaN	NaN
NaN	NaN	NaN	NaN	NaN	NaN	NaN	NaN	NaN	NaN	NaN	NaN	NaN	NaN	NaN
NaN	NaN	NaN	NaN	NaN	NaN	NaN	NaN	NaN	NaN	NaN	NaN	NaN	NaN	NaN
NaN	NaN	NaN	NaN	NaN	NaN	NaN	NaN	NaN	NaN	NaN	NaN	NaN	NaN	NaN
NaN	NaN	NaN	NaN	NaN	NaN	NaN	NaN	NaN	NaN	NaN	NaN	NaN	NaN	NaN
NaN	NaN	NaN	NaN	NaN	NaN	NaN	NaN	NaN	NaN	NaN	NaN	NaN	NaN	NaN
NaN	NaN	NaN	NaN	NaN	NaN	NaN	NaN	NaN	NaN	NaN	NaN	NaN	NaN	NaN
NaN	NaN	NaN	NaN	NaN	NaN	NaN	NaN	NaN	NaN	NaN	NaN	NaN	NaN	NaN
NaN	NaN	NaN	NaN	NaN	NaN	NaN	NaN	NaN	NaN	NaN	NaN	NaN	NaN	NaN
NaN	NaN	NaN	NaN	NaN	NaN	NaN	NaN	NaN	NaN	NaN	NaN	NaN	NaN	NaN
NaN	NaN	NaN	NaN	NaN	NaN	NaN	NaN	NaN	NaN	NaN	NaN	NaN	NaN	NaN
NaN	NaN	NaN	NaN	NaN	NaN	NaN	NaN	NaN	NaN	NaN	NaN	NaN	NaN	NaN
NaN	NaN	NaN	NaN	NaN	NaN	NaN	NaN	NaN	NaN	NaN	NaN	NaN	NaN	NaN
NaN	NaN	NaN	NaN	NaN	NaN	NaN	NaN	NaN	NaN	NaN	NaN	NaN	NaN	NaN
NaN	NaN	NaN	NaN	NaN	NaN	NaN	NaN	NaN	NaN	NaN	NaN	NaN	NaN	NaN
NaN	NaN	NaN	NaN	NaN	NaN	NaN	NaN	NaN	NaN	NaN	NaN	NaN	NaN	NaN
NaN	NaN	NaN	NaN	NaN	NaN	NaN	NaN	NaN	NaN	NaN	NaN	NaN	NaN	NaN
NaN	NaN	NaN	NaN	NaN	NaN	NaN	NaN	NaN	NaN	NaN	NaN	NaN	NaN	NaN
NaN	NaN	NaN	NaN	NaN	NaN	NaN	NaN	NaN	NaN	NaN	NaN	NaN	NaN	NaN
Mooring at 142E, 0N
The data derived from a downward ADCP:
Time variable is:
735812	735843	735873	735904	735934	735965	735996	736024	736055	736085	736116	736146	736177	736208	736238
Depth variable is:
0	10	20	30	40	50	60	70	80	90	100	110	120	130	140	150	160	170	180	190	200	210	220	230	240	250	260	270	280	290	300	310	320	330	340	350	360	370	380	390	400	410	420	430	440	450	460	470	480	490
Meridional current variable is:
NaN	NaN	NaN	NaN	NaN	NaN	NaN	NaN	NaN	NaN	NaN	NaN	NaN	NaN	NaN
NaN	NaN	NaN	NaN	NaN	NaN	NaN	NaN	NaN	NaN	NaN	NaN	NaN	NaN	NaN
NaN	NaN	NaN	NaN	NaN	NaN	NaN	NaN	NaN	NaN	NaN	NaN	NaN	NaN	NaN
NaN	NaN	NaN	NaN	NaN	NaN	NaN	NaN	NaN	NaN	NaN	NaN	NaN	NaN	NaN
NaN	NaN	NaN	NaN	NaN	NaN	NaN	NaN	NaN	NaN	NaN	NaN	NaN	NaN	NaN
NaN	NaN	NaN	NaN	NaN	NaN	NaN	NaN	NaN	NaN	NaN	NaN	NaN	NaN	NaN
NaN	NaN	NaN	NaN	NaN	NaN	NaN	NaN	NaN	NaN	NaN	NaN	NaN	NaN	NaN
NaN	NaN	NaN	NaN	NaN	NaN	NaN	NaN	NaN	NaN	NaN	NaN	NaN	NaN	NaN
NaN	NaN	NaN	NaN	NaN	NaN	NaN	NaN	NaN	NaN	NaN	NaN	NaN	NaN	NaN
NaN	NaN	NaN	NaN	NaN	NaN	NaN	NaN	NaN	NaN	NaN	NaN	NaN	NaN	NaN
NaN	NaN	NaN	NaN	NaN	NaN	NaN	NaN	NaN	NaN	NaN	NaN	NaN	NaN	NaN
NaN	NaN	NaN	NaN	NaN	NaN	NaN	NaN	NaN	NaN	NaN	NaN	NaN	NaN	NaN
NaN	NaN	NaN	NaN	NaN	NaN	NaN	NaN	NaN	NaN	NaN	NaN	NaN	NaN	NaN
NaN	NaN	NaN	NaN	NaN	NaN	NaN	NaN	NaN	NaN	NaN	NaN	NaN	NaN	NaN
NaN	NaN	NaN	NaN	NaN	NaN	NaN	NaN	NaN	NaN	NaN	NaN	NaN	NaN	NaN
NaN	NaN	NaN	NaN	NaN	NaN	NaN	NaN	NaN	NaN	NaN	NaN	NaN	NaN	NaN
NaN	NaN	NaN	NaN	NaN	NaN	NaN	NaN	NaN	NaN	NaN	NaN	NaN	NaN	NaN
NaN	NaN	NaN	NaN	NaN	NaN	NaN	NaN	NaN	NaN	NaN	NaN	NaN	NaN	NaN
NaN	NaN	NaN	NaN	NaN	NaN	NaN	NaN	NaN	NaN	NaN	NaN	NaN	NaN	NaN
NaN	NaN	NaN	NaN	NaN	NaN	NaN	NaN	NaN	NaN	NaN	NaN	NaN	NaN	NaN
NaN	NaN	NaN	NaN	NaN	NaN	NaN	NaN	NaN	NaN	NaN	NaN	NaN	NaN	NaN
NaN	NaN	NaN	NaN	NaN	NaN	NaN	NaN	NaN	NaN	NaN	NaN	NaN	NaN	NaN
NaN	NaN	NaN	NaN	NaN	NaN	NaN	NaN	NaN	NaN	NaN	NaN	NaN	NaN	NaN
NaN	NaN	NaN	NaN	NaN	NaN	NaN	NaN	NaN	NaN	NaN	NaN	NaN	NaN	NaN
NaN	NaN	NaN	NaN	NaN	NaN	NaN	NaN	NaN	NaN	NaN	NaN	NaN	NaN	NaN
NaN	NaN	NaN	NaN	NaN	NaN	NaN	NaN	NaN	NaN	NaN	NaN	NaN	NaN	NaN
NaN	NaN	NaN	NaN	NaN	NaN	NaN	NaN	NaN	NaN	NaN	NaN	NaN	NaN	NaN
NaN	NaN	NaN	NaN	NaN	NaN	NaN	NaN	NaN	NaN	NaN	NaN	NaN	NaN	NaN
NaN	NaN	NaN	NaN	NaN	NaN	NaN	NaN	NaN	NaN	NaN	NaN	NaN	NaN	NaN
NaN	NaN	NaN	NaN	NaN	NaN	NaN	NaN	NaN	NaN	NaN	NaN	NaN	NaN	NaN
NaN	NaN	NaN	NaN	NaN	NaN	NaN	NaN	NaN	NaN	NaN	NaN	NaN	NaN	NaN
NaN	NaN	NaN	NaN	NaN	NaN	NaN	NaN	NaN	NaN	NaN	NaN	NaN	NaN	NaN
NaN	NaN	NaN	NaN	NaN	NaN	NaN	NaN	NaN	NaN	NaN	NaN	NaN	NaN	NaN
NaN	NaN	NaN	NaN	NaN	NaN	NaN	NaN	NaN	NaN	NaN	NaN	NaN	NaN	NaN
NaN	NaN	NaN	NaN	NaN	NaN	NaN	NaN	NaN	NaN	NaN	NaN	NaN	NaN	NaN
-0.131	-3.756	2.717	-2.306	-0.936	3	1.454	1.872	-1.221	-0.005	-0.689	3.447	-6.389	-6.045	-1.845
1.253	-3.231	2.807	-0.947	-0.319	2.82	0.93	1.546	-1.59	0.862	-0.243	4.13	-6.319	-3.317	-1.257
0.923	-2.163	0.693	1.583	-0.417	1.998	0.497	0.676	-1.829	0.515	0.472	3.516	-5.433	-2.613	0
0.692	-1.246	-0.491	2.763	-0.473	0.96	-0.049	-0.262	-0.717	0.134	1.673	3.713	-4.677	-2.095	-0.234
1.12	-1.339	-1.178	2.592	-0.036	0.207	0.011	-1.263	0.406	-0.269	2.218	3.219	-3.431	-2.786	-0.821
2.505	-1.921	-1.073	1.26	0.505	-0.257	0.062	-2.215	1.514	-0.165	2.413	3.052	-2.118	-3.744	-1.117
3.328	-2.405	-0.884	-0.18	0.194	-0.344	-0.043	-2.831	2.242	0.203	1.878	2.555	-0.897	-4.592	-0.725
3.597	-2.268	-0.63	-0.761	-1.299	-0.422	-0.54	-2.804	2.606	1.202	0.157	2.167	-0.162	-4.939	-0.122
3.404	-1.829	-0.622	-0.697	-2.894	-0.042	-0.586	-2.669	1.743	1.651	-1.761	1.394	0.823	-4.641	0.13
2.98	-1.193	-0.819	-0.304	-4.067	0.163	-0.538	-2.146	0.803	1.64	-3.185	0.856	1.599	-4.341	-0.353
2.464	-0.862	-0.757	0.165	-4.064	0.163	0.309	-1.544	-0.302	0.785	-4.437	0.343	2.187	-3.514	-1.569
1.565	-1.081	-0.34	-0.012	-4.268	-0.454	1.296	-0.234	-0.749	0.339	-4.802	0.439	1.176	-2.761	-2.908
0.654	-1.225	0.891	-0.021	-3.892	-0.598	2.07	0.388	-0.711	0.094	-4.998	0.762	-0.488	-1.885	-4.069
-0.452	-0.9	2.011	-0.401	-3.197	-0.667	2.256	0.57	-0.394	1.013	-4.723	1.125	-2.984	-1.152	-4.805
-1.698	-0.573	2.976	-1.135	-2.348	0.368	1.603	0.825	-0.395	2.453	-3.907	1.904	-4.616	-0.93	-5.254
-3.37	0.144	3.489	-2.243	-2.064	0.592	0.57	1.098	-0.74	3.304	-1.889	2.429	-4.776	-1.22	-5.067
-4.502	0.453	3.438	-3.444	-1.697	1.219	0.24	1.269	-1.992	2.967	-0.184	1.672	-3.466	-1.495	-4.937
-5.431	0.605	3.007	-3.972	-1.088	1.141	0.517	1.167	-2.586	2.613	1.472	0.849	-1.74	-1.394	-4.235
-6.225	0.397	2.733	-4.488	-0.077	0.41	1.248	0.414	-3.183	1.671	3.307	-0.276	0.424	-1.172	-3.098
-7.548	0.793	2.767	-4.544	0.396	-0.716	1.71	0.027	-2.662	1.016	4.712	-1.456	1.686	-0.932	-2.143
-8.581	1.263	2.797	-3.954	0.735	-1.425	1.949	-0.545	-1.992	-0.426	4.987	-2.768	2.365	-0.47	-1.129
-9.594	1.883	2.429	-3.26	0.709	-1.737	1.578	-1.083	-1.009	-1.623	4.747	-3.667	2.562	0.264	-0.297
-9.975	2.057	2.221	-2.053	0.424	-1.446	1.063	-1.818	0.269	-3.494	3.947	-4.322	2.436	0.707	0.187
-9.948	1.671	1.74	-0.941	-0.372	-1.282	0.214	-2.484	1.903	-4.336	2.993	-3.857	1.657	1.188	0.143
-8.899	0.399	1.391	-0.111	-0.883	-0.65	0.109	-3.248	2.733	-4.586	2.225	-2.993	0.474	1.083	-0.206
-7.424	-0.403	0.774	0.03	-1.139	-0.374	0.31	-3.708	2.99	-3.933	1.419	-2.061	-0.689	0.542	-0.278
-6.457	-1.232	0.285	0.229	-1.042	-0.038	0.636	-4.072	2.395	-2.099	0.55	-0.644	-1.816	-0.439	0.048
-5.386	-1.246	-0.052	0.323	-1.098	-0.47	0.767	-4.04	2.013	-0.179	-0.068	0.771	-2.265	-1.156	0.465
-4.683	-1.337	-0.14	0.274	-0.975	-0.694	0.9	-4.185	1.184	1.117	-0.533	1.419	-1.941	-1.341	0.93
-4.158	-1.39	-0.133	0.516	-0.41	-1.074	0.751	-4.11	0.81	1.751	-1.075	1.914	-1.2	-1.227	1.017
-3.514	-1.751	-0.122	0.784	0.55	-1.515	0.279	-3.968	0.294	1.985	-1.767	2.235	-0.489	-0.9	1.021
[truncated: 16 more columns]
